# Supplementary material for: IgG N-glycosylation contributes to different severities of insulin resistance: implications for 3P medical approaches
Source: EPMA J. 2025 Apr 15;16(2):419–35. doi: 10.1007/s13167-025-00410-x (PMC12106251; doi:10.1007/s13167-025-00410-x)
Supplement: Supplementary file 1 — (XLSX 608 KB) [file 13167_2025_410_MOESM1_ESM.xlsx]

## Sheet: Supplementary_Table_S1
Supplementary Table S1. Description of IgG N-glycans detected by HILIC-UPLC
Initially measured glycans	Description	Formula		Structure
GP1	The percentage of FA1 glycan in total IgG glycans	GP1 / GP * 100
GP2	The percentage of A2 glycan in total IgG glycans	GP2 / GP * 100
GP4	The percentage of FA2 glycan in total IgG glycans	GP4 / GP * 100
GP5	The percentage of M5 glycan in total IgG glycans	GP5 / GP * 100
GP6	The percentage of FA2B glycan in total IgG glycans	GP6 / GP * 100
GP7	The percentage of A2G1 glycan in total IgG glycans	GP7 / GP * 100
GP8	The percentage of FA2[6]G1 glycan in total IgG glycans	GP8 / GP * 100
GP9	The percentage of FA2[3]G1 glycan in total IgG glycans	GP9 / GP * 100
GP10	The percentage of FA2[6]BG1 glycan in total IgG glycans	GP10 / GP * 100
GP11	The percentage of FA2[3]BG1 glycan in total IgG glycans	GP11 / GP * 100
GP12	The percentage of A2G2 glycan in total IgG glycans	GP12 / GP * 100
GP13	The percentage of A2BG2 glycan in total IgG glycans	GP13 / GP * 100
GP14	The percentage of FA2G2 glycan in total IgG glycans	GP14 / GP * 100
GP15	The percentage of FA2BG2 glycan in total IgG glycans	GP15 / GP * 100
GP16	The percentage of FA2G1S1 glycan in total IgG glycans	GP16 / GP * 100
GP17	The percentage of A2G2S1 glycan in total IgG glycans	GP17 / GP * 100
GP18	The percentage of FA2G2S1 glycan in total IgG glycans	GP18 / GP * 100
GP19	The percentage of FA2BG2S1 glycan in total IgG glycans	GP19 / GP * 100
GP20	The percentage of FA2FG2S1 glycan in total IgG glycans	GP20 / GP * 100
GP21	The percentage of A2G2S2 glycan in total IgG glycans	GP21 / GP * 100
GP22	The percentage of A2BG2S2 glycan in total IgG glycans	GP22 / GP * 100
GP23	The percentage of FA2G2S2 glycan in total IgG glycans	GP23 / GP * 100
GP24	The percentage of FA2BG2S2 glycan in total IgG glycans	GP24 / GP * 100
Summarised glycosylation traits	Description	Formula		Examples of Structure
G0	Proportion of agalactosylated structures in the total IgG N-glycome	GP1+GP2+GP3+GP4+GP5+GP6
G1	Proportion of monogalactosylated structures in the total IgG N-glycome	GP7+GP8+GP9+GP10+GP11+GP16
G2	Proportion of digalactosylated structures in the total IgG N-glycome	GP12+GP13+GP14+GP15+GP17+GP18+GP19+GP21+GP22+GP23+GP24
S0	Proportion of asialylated structures in the total IgG N-glycome	GP1+GP2+GP3+GP4+GP5+GP6+GP7+GP8+GP9+GP10+GP11+GP12+GP13+GP14+GP15
S1	Proportion of monosialylated structures in the total IgG N-glycome	GP16+GP17+GP18+GP19
S2	Proportion of disialylated structures in the total IgG N-glycome	GP21+GP22+GP23+GP24
B	Proportion of structures containing bisecting GlcNAc in the total IgG N-glycome	GP3+GP6+GP10+GP11+GP13+GP15+GP19+GP22+GP24
HM	Proportion of high mannose structures in the total IgG N-glycome	GP5
CF	Proportion of structures containing core fucose in the total IgG N-glycome	GP1+GP4+GP6+GP8+GP9+GP10+GP11+GP14+GP15+GP16+GP18+GP19+GP23+GP24
GP, glycan peak; HILIC-UPLC, hydrophilic interaction liquid chromatography using ultra-performance liquid chromatography.
F, a core fucose; Ax, number (x) of antenna; B, bisecting GlcNac β (1-4) linked to β (1-3) mannose; M5, five mannose residues; Sx, number (x) of sialic acids linked to galactose.
Gx, number (x) of β (1-4)-linked galactose on anternna; [3]G1, galactose on the antenna of the α (1-3)-linked mannose; [6]G1, galactose on the antenna of the α (1-6)-linked mannose.
The structural schemes of IgG N-glycans are visually represented using symbols: N acetylglucosamine (blue square), mannose (green circle), fucose (red triangle), galactose (yellow circle), and sialic acid (purple rhomb).

## Sheet: Supplementary_Table_S2
Supplementary Table S2. Distribution of IgG initial N-glycans across different severities of insulin resistance.
Glycan peaks	IgG N-glycans	Total (n=313)	Insulin sensitive (n=75)	Mild insulin resistance (n=155)	Severe insulin resistance (n=83)	p*	Adjusted p**
GP1	FA1	0.66 (0.33-1.10)	0.46 (0.19-0.97)	0.7 (0.42-1.06) a	0.76 (0.37-1.34) a	<0.05	<0.05
GP2	A2	0.93 (0.60-1.58)	0.77 (0.46-1.27)	0.96 (0.67-1.65) a	0.96 (0.61-1.6) a	<0.05	<0.05
GP4	FA2	17.64 (14.62-21.59)	17 (14.09-21.12)	17.52 (14.73-21.31)	19.39 (14.75-22.83)	0.248466	0.255957
GP5	M5	0.87 (0.60-1.24)	0.74 (0.51-1.1)	0.94 (0.68-1.27) a	0.82 (0.55-1.19) b	<0.05	<0.05
GP6	FA2B	5.17 (3.96-6.21)	4.79 (3.48-5.87)	5.36 (4.14-6.29) a	5.27 (4.35-6.15) a	0.0760823	0.0972162
GP7	A2G1	0.61 (0.43-0.84)	0.56 (0.36-0.81)	0.66 (0.5-0.87) a	0.56 (0.41-0.79) b	<0.05	0.0696927
GP8	FA2[6]G1	16.91 (15.48-18.19)	16.67 (14.71-18.08)	17.3 (16.06-18.66) a	15.85 (14.49-17.72) b	<0.001	<0.001
GP9	FA2[3]G1	7.72 (6.74-8.51)	8 (6.74-9.13)	7.48 (6.9-8.21) a	7.7 (6.42-8.93)	0.147742	0.169903
GP10	FA2[6]BG1	4.16 (3.53-4.95)	3.94 (3.27-4.52)	4.15 (3.61-4.88) a	4.52 (3.56-5.17) a	<0.05	<0.05
GP11	FA2[3]BG1	0.90 (0.71-1.22)	0.82 (0.67-1.06)	0.92 (0.69-1.21) a	0.92 (0.74-1.37) a	<0.05	0.065329
GP12	A2G2	0.77 (0.51-1.11)	0.82 (0.51-1.05)	0.84 (0.54-1.2)	0.7 (0.45-0.96) b	0.0928547	0.112403
GP13	A2BG2	0.23 (0.14-0.36)	0.21 (0.13-0.3)	0.21 (0.13-0.35)	0.27 (0.18-0.43) a, b	<0.01	<0.05
GP14	FA2G2	12.17 (10.14-14.62)	11.59 (9.77-14.54)	12.61 (10.87-14.8) a	11.85 (9.34-13.95) b	<0.05	0.0584061
GP15	FA2BG2	1.11 (0.90-1.34)	1.08 (0.89-1.28)	1.11 (0.9-1.3)	1.16 (0.92-1.45)	0.255957	0.255957
GP16	FA2G1S1	2.47 (2.16-2.96)	2.54 (2.18-3.01)	2.38 (2.06-2.73) a	2.7 (2.27-3.14) b	<0.001	<0.01
GP17	A2G2S1	1.72 (1.37-2.27)	1.61 (1.4-2.39)	1.85 (1.45-2.28)	1.6 (1.13-1.91) a,b	<0.05	<0.05
GP18	FA2G2S1	11.29 (9.52-12.94)	11.12 (9.02-12.81)	11.63 (9.91-13.16) a	10.68 (9.2-12.17) b	<0.05	<0.05
GP19	FA2BG2S1	2.28 (1.98-2.66)	2.33 (2.07-2.86)	2.18 (1.93-2.48) a	2.32 (2.06-2.63) b	<0.05	<0.05
GP20	FA2FG2S1	0.38 (0.25-0.61)	0.3 (0.21-0.72)	0.39 (0.28-0.6) a	0.39 (0.26-0.61)	0.239632	0.255957
GP21	A2G2S2	1.76 (1.32-2.47)	1.83 (1.57-2.71)	1.78 (1.33-2.5) a	1.57 (1.09-2.31) a	<0.05	<0.05
GP22	A2BG2S2	0.75 (0.47-1.08)	0.89 (0.51-1.15)	0.76 (0.49-1.02)	0.63 (0.37-1.02) a	<0.05	0.0650011
GP23	FA2G2S2	2.57 (2.05-3.08)	2.83 (2.49-3.18)	2.55 (2.01-2.91) a	2.37 (1.95-3.04) a	<0.01	<0.05
GP24	FA2BG2S2	2.59 (2.20-3.11)	2.81 (2.41-3.15)	2.53 (2.17-3.03) a	2.55 (2.13-3.23)	0.0652178	0.0882359
F, a core fucose; Ax, number (x) of antenna; B, bisecting GlcNac β (1-4) linked to β (1-3) mannose; M5, five mannose residues; Sx, number (x) of sialic acids linked to galactose.
Gx, number (x) of β (1-4)-linked galactose on anternna; [3]G1, galactose on the antenna of the α (1-3)-linked mannose; [6]G1, galactose on the antenna of the α (1-6)-linked mannose.
GP, initial measured IgG N-glycan peak.
The interquartile range (P25, P75) was given for each glycan distribution in each group;
p, Kruskal-Wallis H test used for all three groups.
* p value of comparison between three groups; ** FDR adjusted p values using the Benjamini-Hochberg procedure;
a, statistically significant compared with insulin-sensitive group.
b, statistically significant compared with mild insulin resistance group.

## Sheet: Supplementary_Table_S3
Supplementary Table S3. Distribution of summarized glycan traits across different severities of insulin resistance.
Glycan traits	Total (n=313)	Insulin sensitive (n=75)	Mild insulin resistance (n=155)	Severe insulin resistance (n=83)	p*
Sialylation	26.48 (23.73-29.74)	27.31 (24.40-31.42)	26.5 (23.39-29.41) a	25.69 (22.71-29.31) a	0.0535816
Monosialylation	18.17 (16.29-20.10)	18.13 (16.38-20.00)	18.51 (16.38-20.25)	17.70 (16.18-19.90)	0.359444
Disialylation	8.09 (6.51-9.71)	8.93 (7.67-10.16)	7.89 (6.45-9.34) a	7.43 (5.99-10.15) a	<0.01
Asialylation	73.01 (69.73-75.94)	72.04 (68.15-75.31)	72.99 (70.13-76.38) a	73.82 (70.07-76.88) a	0.0720922
Monogalactosylation	33.58 (31.62-35.13)	33.7 (31.17-35.28)	33.66 (32.23-34.98)	33.17 (30.69-35.75)	0.495496
Digalactosylation	39.75 (34.35-43.93)	40.29 (35.24-48.18)	39.90 (34.5-43.58)	37.91 (33.24-43.70) a	0.193595
Agalactosylation	26.28 (22.16-30.64)	24.95 (19.92-29.26)	26.06 (22.30-30.92)	27.13 (22.49-31.34) a	0.113363
Core Fucose	91.11 (88.88-92.45)	91.33 (89.04-92.31)	90.61 (88.88-92.10)	91.44 (88.74-92.93)	0.321162
High Mannose	0.87 (0.60-1.24)	0.74 (0.51-1.10)	0.94 (0.68-1.27) a	0.82 (0.55-1.19) b	<0.05
Bisecting GlcNAc	17.94 (15.79-19.53)	17.5 (15.5-19.26)	17.85 (15.75-19.38) a	18.8 (16.56-20.49) b	<0.05
* p value of comparison between three groups;
a, statistically significant compared with insulin-sensitive group.
b, statistically significant compared with mild insulin resistance group.

## Sheet: Supplementary_Table_S4
Supplementary Table S4. Canonical correlations in each canonical dimension between IgG N-glycans and insulin resistance related metabolic and inflammatory markers in the whole sample.
Dimensions	CanR	CanRSQ	Eigenvalue	Percent (%)	Cumulative percent (%)	LR test stat	approx F	numDF	denDF	p values
1	0.57614	0.331933	0.496857	47.6605	47.66	0.39876	2.15285	132	2390.61	< 0.001
2	0.40394	0.163167	0.194981	18.7034	66.36	0.59689	1.42194	110	2190.99	< 0.01
3	0.32974	0.108729	0.121993	11.7021	78.07	0.71327	1.12985	90	1990.7	0.19434
4	0.28048	0.078672	0.085389	8.1909	86.26	0.80029	0.92734	72	1789.83	0.65024
5	0.21515	0.04629	0.048537	4.6558	90.91	0.86862	0.7517	56	1588.55	0.91303
6	0.19854	0.039418	0.041035	3.9363	94.85	0.91079	0.6646	42	1387.12	0.95162
7	0.16125	0.026003	0.026697	2.5609	97.41	0.94816	0.52963	30	1186	0.983
8	0.10923	0.011932	0.012076	1.1584	98.57	0.97347	0.40126	20	985.99	0.99143
9	0.08535	0.007285	0.007339	0.704	99.27	0.98523	0.37074	12	788.73	0.97353
10	0.07133	0.005088	0.005114	0.4906	99.76	0.99246	0.37794	6	598	0.89318
11	0.04965	0.002465	0.002471	0.2371	100	0.99753	-	2	-	-
CanR, canonical correlation coefficient; CanRSQ, squared canonical correlation; Percent, percentage of variance explained.
Cumulative percentage, cumulative percentage of variance explained; LR test stat, Likelihood Ratio Test Statistic.
approx F, approximate F-statistic; numDF, numerator degrees of freedom; denDF, denominator degrees of freedom.

## Sheet: Supplementary_Table_S5
Supplementary Table S5. Canonical variates in each dimension of canonical correlation analysis between IgG N-glycans and insulin resistance related metabolic and inflammatory markers in the whole sample.
Samples	Xcan1	Xcan2	Xcan3	Xcan4	Xcan5	Xcan6	Xcan7	Xcan8	Xcan9	Xcan10	Xcan11	Ycan1	Ycan2	Ycan3	Ycan4	Ycan5	Ycan6	Ycan7	Ycan8	Ycan9	Ycan10	Ycan11
1	0.713962	-0.0715045	-0.0681478	-0.150609	-0.155609	0.742424	0.904942	-0.71353	-0.196833	-0.803401	0.56079	-0.674948	-1.1571	0.952373	0.697609	-1.08918	0.996588	-1.81999	0.485478	-1.93617	-1.20204	-0.74941
2	0.150566	-0.0397833	4.04528	0.19587	-0.913262	-0.159609	-0.725755	-0.77817	-0.875639	0.1251	2.34143	-0.716023	-0.657581	2.02795	1.32961	-0.208868	-0.0758575	-1.75025	-2.03912	-1.99623	-0.432427	-1.57622
3	1.07024	-0.258745	0.49471	0.956726	0.81609	0.168392	-0.0166986	-0.0064439	-1.52702	0.532328	0.973183	1.97174	0.0341554	-0.92122	0.156884	0.331718	-0.171632	-0.0108096	-0.290388	1.10259	0.129423	0.73235
4	-0.0156135	1.33285	-0.752364	0.629845	-0.242636	-1.56994	-1.34325	-1.7933	0.0943702	-1.52785	-0.612074	1.35732	0.0934302	-0.6939	-0.442424	-0.779269	0.85085	-0.766268	1.20298	-0.370518	-3.04652	-1.07103
5	2.84841	-0.393869	1.34198	0.052576	2.0607	-2.68778	-0.0984816	-3.45339	-1.92087	5.89925	1.0232	2.56535	-0.6774	0.44693	0.707185	1.82123	-0.418524	-0.279835	-0.6464	-0.840097	3.16513	0.381914
6	-0.562749	0.564063	0.00745196	0.887105	0.977705	-1.0115	-1.02168	-0.83989	0.131366	-1.62527	0.245095	-1.37183	1.18497	0.10728	-0.138727	4.0768	-1.94679	0.670605	-0.984495	1.77695	-1.4345	1.11614
7	0.40298	-0.12222	0.508572	-0.0836695	0.512183	0.42849	-0.594617	-0.23348	-0.239635	-1.09976	-0.707871	-0.698766	1.44954	-0.51112	-0.793372	0.0776064	1.63484	-0.736701	0.0509826	-2.12353	-0.521026	-0.377924
8	0.79042	-0.349656	-1.61419	1.90927	-2.08347	0.888821	0.400831	0.684518	-0.299146	-1.48638	-0.0124582	1.30122	0.91561	-2.19485	2.44744	-1.53687	-0.130394	0.649096	0.296905	0.577727	0.588377	-0.879597
9	-0.0570721	-0.0615934	3.23196	0.690889	-0.808377	2.05699	1.45225	0.823326	-1.23307	0.0886831	0.271036	-0.991873	0.488229	0.415634	-0.00343563	0.411596	1.68057	-1.59916	0.210395	0.924526	0.164437	1.0556
10	0.12683	-0.401759	1.20423	2.07865	-0.0247037	0.770817	0.144197	-0.30596	0.460883	-1.01429	-1.13091	-0.67357	-2.93934	-0.516705	-0.419865	0.0877782	-1.1451	0.27086	-0.580112	0.298714	-0.00250682	-1.28138
11	-0.655558	-0.214593	0.8089	0.102961	0.487883	-0.192535	0.377572	-0.461542	-1.39309	-2.08267	-1.27207	-1.48933	0.881076	-0.633892	-0.769578	0.0147412	-1.07402	-1.07693	1.31019	-0.225233	0.0417279	0.92125
12	0.288143	1.2034	0.768943	0.825498	-0.0894458	-0.0632693	-0.360645	-0.448339	0.189452	0.000905684	0.82777	-0.420848	-0.122741	-1.39477	-0.726974	1.85272	-0.48953	-0.9103	1.92087	0.15808	-2.60512	0.529935
13	-0.273833	-1.02024	-2.59012	2.23684	-1.13659	-2.5524	-0.8827	0.862637	0.364196	0.257792	0.297263	0.988559	0.204752	-1.19564	0.561265	-0.744639	0.0831416	1.85336	2.20897	-0.650349	-0.954359	-1.60484
14	1.03433	-1.10036	-0.416385	1.14647	-0.949098	1.22985	0.964268	0.574652	-0.554339	-0.485506	-0.178197	2.82304	-0.697519	-0.824877	1.22033	1.73506	0.121832	-0.969045	-0.182611	-2.53332	4.01469	0.00925331
15	0.253854	0.870108	0.947033	-0.0935307	2.0825	-0.327837	-0.0365079	0.328273	-0.224142	-1.15409	0.801272	0.841616	-0.20921	1.49832	-0.802477	1.11928	-1.06066	1.95306	0.849439	-0.426047	0.0633802	0.0247558
16	0.976473	-0.433	-0.200108	-1.02336	0.532754	-0.239551	-0.951689	0.503946	0.0883494	0.330968	-0.362428	1.27076	-0.604685	1.44043	-2.38693	1.54582	-1.11702	-4.10052	2.40339	6.85069	3.39229	-9.36963
17	1.68735	2.16914	2.41611	-1.06276	0.525356	-0.291007	-1.3443	-0.270188	0.122781	-0.183587	1.32207	0.040527	-0.327498	1.2235	-1.14391	0.927064	-0.321804	-2.17861	1.28675	-1.91168	-1.45115	-1.00261
18	-0.858161	-0.177506	-1.27926	0.32437	0.494359	-0.249672	-0.224203	2.12551	-0.885571	1.77247	0.127545	-2.09731	-0.831908	-0.0063824	-1.08798	-1.1647	-0.891476	-2.57403	-0.406441	-3.13135	-0.534961	-2.30029
19	1.35994	0.102503	0.372893	1.57164	0.201595	2.24542	0.0301736	-0.559383	0.0165448	-0.107381	-0.00921753	0.146891	-1.99912	-0.778572	-0.155149	0.553942	1.28333	-1.58442	1.93327	-0.552848	2.06868	0.45468
20	0.244635	-0.0508553	0.244257	-0.77425	1.16455	0.775391	0.35388	0.578441	-0.210383	0.992604	-0.499672	0.728586	-0.48041	1.40211	-0.933158	1.81706	-0.124666	3.10312	2.21831	-1.64536	1.58545	-1.73368
21	0.540368	-0.49025	0.300229	0.166614	0.306087	-0.0987915	-0.288626	1.08457	-0.814032	0.620727	0.0721378	-0.218243	-1.62507	0.971153	1.5883	-0.1452	0.388708	0.0672981	-0.133964	0.218713	-0.510029	-0.187915
22	0.32575	0.297727	-0.449778	0.376489	0.621525	0.972414	-0.318037	0.0830909	1.06827	0.301981	-1.3753	-0.294496	-2.2806	-0.176855	-0.433514	0.418927	1.07478	0.219137	-0.191998	0.640335	-1.66844	0.428702
23	-0.21255	0.623898	0.455438	-0.771971	-0.180559	0.00559229	0.275741	-0.832941	-0.904379	-1.5428	-0.854656	-0.909509	1.03286	0.304245	0.142332	1.78262	-0.292666	-0.294691	-0.824847	0.228729	0.889062	0.103495
24	1.95486	1.39263	-1.07762	0.805524	0.246553	0.79956	-1.02624	-1.18858	1.00836	0.477832	-1.38974	0.371008	-0.358381	1.84676	0.33381	1.21309	1.66419	-1.78947	1.34853	0.510399	-3.99964	0.482451
25	-0.181969	-0.11872	1.59483	0.204624	0.182426	-0.0687628	0.5777	0.530954	0.980449	-0.0173343	-0.94854	0.461704	-0.544323	1.70623	-0.788577	0.921506	-0.704269	-2.29528	1.1008	1.21311	-2.08335	0.200128
26	0.232346	-0.705253	-0.502896	-0.412147	-0.785166	-0.0356691	0.428762	0.315672	0.747305	-0.42098	-0.218874	-0.746425	-2.83321	-0.758612	-0.111899	-0.453651	-0.195549	1.06186	-0.653338	0.217341	0.82044	-0.247484
27	0.682059	-0.857558	-1.62132	-0.155762	0.495985	-1.06082	0.551767	-0.638261	0.989833	-0.552613	-2.09504	0.429305	0.563481	-0.545455	-1.05624	-0.613601	-0.466074	-0.0940694	0.321759	0.314362	-0.668536	0.425842
28	0.337793	1.35904	0.43097	-1.4716	-0.043482	-0.382555	-1.13114	0.282694	-0.407859	0.0147734	-0.753665	0.657454	0.556258	0.219733	0.0969117	-0.736973	0.793563	-0.297377	-0.347436	0.426556	0.599791	0.618074
29	-0.783209	-0.221534	0.570816	0.0895079	-0.253034	-0.096514	-0.0876059	0.592162	1.29395	0.674113	-1.5041	-1.89443	1.38484	0.554166	-0.796743	-0.292447	-0.79455	-0.586864	0.48437	-1.17744	1.13185	0.194872
30	0.669997	0.39247	-0.980918	0.400076	0.207892	-0.0550332	0.329878	0.965957	-0.260642	0.0864073	0.715751	0.421937	0.393519	0.341429	-0.992368	-0.755588	-0.194022	0.357934	0.472766	0.491513	-0.0581016	0.476659
31	0.89577	0.332893	-0.421138	-1.5532	-0.579019	-0.24309	-0.668465	0.509474	0.469337	0.0111588	0.0613907	0.881531	0.424821	-0.159619	-0.0845146	-0.715026	0.112158	-0.674037	-0.123439	0.401573	-0.150708	0.301276
32	0.620038	1.06025	0.334667	0.358799	0.395979	0.487806	-0.399048	-0.322889	-0.267287	-1.33809	-0.00471106	-0.117403	0.740376	1.38273	-1.20085	-1.25976	-1.01449	-0.599931	-0.809136	0.092811	0.33496	-0.210729
33	-0.797446	-0.355372	-1.45133	-0.571148	1.0187	-2.48427	-0.42481	-0.418395	-0.602529	1.60706	-0.241884	-0.089852	-1.97186	-0.199308	-0.0881651	0.099336	-1.76436	-1.43258	-0.962749	0.0130991	0.478059	-0.133955
34	-0.613131	-0.406313	-2.37778	1.36154	-1.95773	-1.97792	-0.845439	0.5043	0.544401	0.00877045	0.203864	-1.10731	0.587802	-0.912495	-0.376541	0.287671	-0.574762	-0.339882	0.144303	1.9196	0.518602	1.98703
35	0.399404	1.44398	-0.525406	-0.110944	0.195351	0.0250642	-1.05992	0.119548	1.46872	0.628167	-0.481252	0.0027602	0.613935	-1.04846	1.05818	1.09435	-0.323902	-0.7279	-0.502968	0.357441	-0.0203976	-0.0408932
36	0.688505	-0.106876	-0.130043	-1.52602	0.00120565	-0.306319	0.247702	-0.480916	0.175884	1.03478	1.08057	0.630805	0.365134	-0.0489817	-0.852722	-1.30218	-0.365728	-0.569415	0.179984	-0.163245	0.567993	0.407975
37	-2.78626	1.81554	-0.447013	0.0330644	1.04481	2.13333	0.691856	0.29248	0.158144	0.44399	0.100132	-1.52674	-2.42349	-0.97551	-2.29382	0.378493	1.46807	0.156035	0.0539678	0.0993434	0.238961	1.0056
38	0.858928	-0.758284	-1.26798	0.0133006	-0.278632	-0.309852	0.891543	-0.724086	0.802986	0.775626	0.0170384	-1.05565	-1.83384	0.43215	-0.119494	-0.614306	0.855613	0.52087	-1.04484	1.37358	0.0738938	-0.35349
39	0.629002	-1.00809	-0.249836	-0.663848	0.576005	0.0637174	0.420719	-0.0335793	-0.280022	-0.848547	0.139829	0.993642	0.70187	-1.68223	-0.508469	0.103653	-1.12906	-0.159567	0.8282	-0.358711	-0.264562	0.294072
40	0.00594049	0.634883	0.952455	-0.949129	0.317767	0.100698	-0.965017	0.990439	-1.05309	0.386558	-1.29679	-1.69595	1.29963	0.395543	0.48805	-0.653253	0.290212	-1.43548	0.971768	-0.977318	0.235798	-0.147542
41	0.0187077	0.980856	0.490496	0.781757	1.43187	0.436582	-0.582671	-0.733606	0.587274	0.690036	-0.728107	-1.16541	1.85123	-1.57166	2.00879	0.644416	0.594116	0.147895	0.00693524	0.418933	-0.894686	-2.54119
42	0.412404	1.54443	-0.3383	-0.774576	-0.77174	0.0270893	0.295494	-0.956942	-0.0627186	0.435914	-0.701999	-0.0462426	0.547101	-0.754108	-1.1991	0.160466	-1.55578	1.0351	-0.244833	0.470968	-0.0485275	-0.135393
43	-0.601476	0.060869	-0.670744	-0.0218667	-1.097	0.239499	-0.120393	0.222108	-0.553836	-1.67777	-1.50179	-0.576011	-1.50895	-0.623991	-0.097617	-0.378197	-0.869745	-0.885388	0.22112	-1.78397	0.859514	-2.01312
44	-2.62587	1.11931	-0.0740033	-0.562361	1.32948	1.18233	-1.45399	-1.49136	-0.545612	-2.26809	1.74582	-1.62274	-1.09088	1.85047	0.641593	-0.169818	-0.0837498	0.277116	-1.98365	0.231079	0.710919	-0.945432
45	-2.25232	1.10247	-0.579877	0.411971	2.22395	0.891005	-0.0380751	0.797562	-1.23294	0.818816	0.780644	-1.60507	1.95863	-0.103694	-0.0571073	0.475344	2.41513	0.187142	-0.888132	-0.204912	-0.969275	-1.18333
46	-0.546931	-0.184306	1.66563	-0.497733	1.1167	-0.641837	-0.296304	-0.636402	-0.448255	-0.18335	-1.29038	-0.694906	-2.0478	-0.791634	0.169863	-0.632386	0.902294	0.0832897	0.184212	1.81626	0.23259	-0.308947
47	0.295444	1.24564	-0.710042	-0.000311658	0.896803	-1.29604	-1.14101	-0.456107	1.25175	-0.217997	0.623909	0.764548	0.682367	-1.29075	-0.610639	-1.0456	-2.26168	-0.46452	-0.501127	-0.19929	0.295113	-0.901243
48	0.777698	1.12287	-1.2128	1.23066	-0.170526	0.435392	-0.541091	-0.247587	0.00763018	0.786509	0.368115	0.563698	0.574024	-0.123823	0.192735	-0.872138	-0.241762	0.254925	-0.72533	0.833568	0.339459	0.639
49	-0.291799	-0.376524	-0.885714	0.526643	0.154522	0.294687	0.30856	-0.391209	0.389249	-1.60875	-0.997901	0.248926	0.511488	0.70779	-0.0323383	-0.614401	0.902556	-0.608969	-1.09501	0.992361	-0.204039	0.241718
50	0.0945535	-0.30868	-2.34107	-0.240707	-0.155803	0.818401	0.351771	-0.0706057	1.16518	0.610196	-0.655224	-1.21885	-1.34944	-1.44203	0.324374	-0.306312	-0.764994	0.619963	-1.76762	0.427268	0.487534	0.00276311
51	0.359921	0.187071	-1.48232	0.690797	1.03006	0.15309	-1.13931	-0.772239	0.524142	0.225438	-0.797362	-1.90108	0.139564	-0.636583	-0.0376192	-1.30866	0.665963	-0.809458	0.377666	0.575786	0.452684	0.301257
52	0.833299	-0.120212	-0.220231	-0.254513	1.14746	0.744987	-1.0915	0.998909	-0.648889	-0.0970881	-0.0239708	0.680175	0.411701	0.573608	0.3284	-1.11238	0.922774	0.313093	0.146152	0.194462	0.333535	0.114519
53	0.518239	0.0373675	0.869247	0.47373	1.44786	0.437803	-1.09314	-0.461142	-1.18558	-1.53514	-0.83848	0.458083	-0.264626	1.19973	-2.03297	0.625357	0.336264	0.243147	0.767765	-1.34763	0.0898915	0.170967
54	1.15703	0.371892	-1.04763	0.538139	-0.0996846	-0.661973	-0.904403	0.305274	-0.835597	-0.519605	0.185958	0.982493	-0.133102	-0.644275	-1.03032	0.41827	0.23675	0.154587	1.06662	-1.25245	-0.307006	1.15482
55	1.08908	0.131748	-1.21808	0.0224616	0.0159043	0.930084	0.687624	-0.941718	1.56114	1.96655	0.0888291	0.155729	0.71342	0.489859	0.719219	-0.603236	0.0550782	1.04291	0.0963236	-0.552831	0.813083	-1.24824
56	-0.708743	-1.25673	1.54472	0.163521	0.972807	0.0620911	-0.356025	0.421443	1.56789	0.776875	-0.392069	-0.266527	-1.75223	0.383777	-0.0419727	0.074765	-2.6886	-0.576717	-0.428255	-0.883124	-0.763813	-1.72648
57	0.487109	0.440409	-0.550743	-0.858723	0.899201	0.489563	0.672153	0.536907	0.220441	0.0897601	-0.375193	1.82061	-0.560735	0.0376791	-0.718921	0.674333	0.155759	0.575305	-0.605874	0.0792586	0.530816	1.00817
58	1.25474	-0.0213031	0.266185	2.94645	-0.362707	0.792609	0.24444	-0.766733	0.17977	-0.0331087	0.268491	-0.404802	-0.305808	1.70271	0.636919	-0.045929	1.4081	1.59007	-2.52531	0.217128	-0.706012	-0.589677
59	0.73636	0.0929508	-1.57643	-0.322603	-0.634335	1.38555	0.564242	-0.506547	1.07114	0.361999	-0.207773	-0.278863	-1.42615	-1.68949	0.502657	0.774461	-2.98616	-1.13454	-1.19882	-0.650247	-0.868974	-3.52837
60	-2.94303	-1.88683	1.16238	1.51017	1.03613	-2.42078	1.01047	-0.424862	5.92263	-1.68656	1.42444	-0.897984	-2.08459	-0.916913	-0.784735	-0.73579	0.493649	0.968863	-0.302388	1.18309	-0.341721	0.604937
61	1.43284	-0.398455	-0.364054	1.23008	1.11126	1.30494	0.0402897	-0.511938	1.01581	-0.400097	0.185009	0.930907	0.544641	-0.742833	1.16873	-0.203708	1.10968	0.608178	0.594999	0.0999342	-0.916049	-0.997605
62	0.909027	0.466197	1.36757	-0.599493	0.39219	0.12345	-1.32245	1.02236	0.479789	1.3711	-0.524309	0.291644	0.615694	1.05038	0.0457843	-0.893999	0.955788	-0.180072	-0.982676	0.98643	1.86881	1.06412
63	0.722332	0.674025	-0.353912	-1.23346	0.803295	-0.15773	-1.19142	0.381711	0.104279	0.718974	-0.21417	0.502091	1.22524	-2.12578	-1.0064	2.65468	-0.458806	-0.616174	-3.07744	-0.810734	-0.24049	0.103382
64	0.859216	-0.144047	-0.513416	0.225513	-0.254375	0.494418	0.615953	-1.15739	0.597896	1.16038	0.350755	-0.102901	-1.48967	-0.710827	0.911826	-0.784901	0.174597	0.693241	1.04045	0.630705	-0.189152	-0.0186735
65	-2.12143	-0.0895715	-0.186807	0.191498	1.97481	0.959305	0.225893	0.172049	-2.82515	-0.657748	1.15559	-2.68119	-1.20023	-1.47358	-0.168116	-1.15033	1.62143	0.989852	-0.0843045	0.448499	0.111856	1.03051
66	-0.596008	-0.199453	-1.56886	0.130926	-1.71636	-0.916101	-0.548056	1.08897	-0.641123	0.500579	-0.92397	-0.845963	0.203754	-0.494033	0.0402426	0.78976	-0.936644	-0.543919	0.0167772	-0.377651	-0.346706	0.368154
67	-0.679842	-0.397507	0.926442	1.15833	0.57294	-0.433531	1.23966	-0.994319	0.54209	-0.856903	0.49121	0.00756124	0.687048	0.826531	0.101635	-0.513132	-0.395111	1.51294	0.183422	0.370989	0.556273	-0.72519
68	0.659995	-0.724763	-0.354751	-2.01942	1.1436	-0.235902	-0.11899	0.255539	-0.989737	0.516703	-0.646236	1.01375	-0.726192	-1.0081	-2.01463	1.35243	-0.0467938	-0.890613	-0.66569	-0.313793	-2.26748	-1.33275
69	0.272047	0.772867	-0.710049	-0.153914	-0.635239	0.0819554	-0.38685	0.357731	-0.0944634	0.681748	0.846093	0.615693	-0.12472	0.406997	-1.01169	0.238619	-0.46966	1.644	1.18034	0.0966363	0.378345	0.129859
70	0.678795	-0.472682	0.398282	0.529219	0.945211	-1.27172	-0.68757	-1.09138	-0.818434	-1.77214	0.145894	-0.753105	1.47785	0.898946	0.781251	0.619118	1.5887	-1.44588	0.26115	-1.61492	0.622137	-0.148757
71	-1.00082	-4.70071	0.464055	-3.52572	3.02129	0.0877584	1.23085	3.17775	1.48859	0.966907	1.91831	-2.25449	-2.53691	-0.760257	-1.93459	1.28117	2.01254	0.339014	1.78787	0.511634	-1.72948	0.822359
72	-0.0040605	-2.17914	1.19124	1.51892	-1.02137	0.66077	-0.130612	-0.657056	0.848795	-1.27594	0.710647	0.0224277	-2.05087	2.65315	2.5166	-0.285477	0.319608	1.25593	-2.23437	1.10863	-0.910509	0.161781
73	0.274356	-0.585065	-0.668101	-1.20464	-0.45164	1.10568	0.437108	-0.493712	-1.14772	-0.647071	-1.19539	0.938673	-0.607499	-0.900652	-0.654574	-0.360172	0.321017	0.133432	-1.03698	-0.689996	0.596748	0.713987
74	0.821186	-0.193532	1.08329	0.51314	0.693625	0.0797744	0.391562	-0.639925	1.88632	0.857065	-0.0509396	0.276532	0.608445	0.840759	-0.302964	0.077797	0.45598	0.385665	0.0290819	0.336808	0.19094	-0.172401
75	0.293903	0.881105	-0.156428	-1.41587	-1.44902	0.724639	0.335731	0.470255	1.27854	-0.199287	0.632517	0.243632	1.00477	-0.356726	-1.1927	-0.591421	-0.178463	-0.318858	0.859279	0.179001	-0.269492	1.45122
76	-0.167027	0.696623	-0.248854	-0.242221	0.205645	0.217539	0.053878	0.650047	-0.696293	-0.516661	0.375531	0.770687	0.0075787	0.726515	-0.415858	-1.43192	0.354152	0.171191	0.566417	-0.818997	-0.52378	-0.447933
77	0.961018	0.321459	0.67656	0.761381	0.727553	0.383444	-1.42054	0.630437	0.406518	0.64985	-0.278028	0.712094	0.0675752	0.0488309	-0.893792	0.0172129	-0.320109	-0.187698	-0.147978	-0.0294664	0.424027	0.350132
78	0.548901	-0.176142	-0.627998	-0.457355	-0.225755	-0.11729	0.751224	-0.0571656	0.331313	0.162108	0.651519	1.56082	-1.1491	0.681032	-1.35082	0.195578	0.1507	1.8159	4.02513	-3.25676	1.87112	-0.420143
79	0.94633	-0.47944	-0.0523633	0.931532	-2.09751	-0.987832	-1.15633	1.35574	-0.431162	-0.137248	1.0074	0.832637	0.11477	0.104705	-0.539782	-0.481827	-0.723652	-0.970559	-0.328985	-0.942889	0.720868	0.888382
80	-1.04492	0.818647	-0.0319084	-0.339214	-1.48685	-1.14165	-0.250692	-0.246611	0.254881	-1.39009	0.600349	-0.983051	0.479541	-0.234041	0.76907	1.7363	-0.235521	0.0605296	0.136328	1.35525	-0.160241	1.5346
81	-1.0796	-0.16872	-0.20378	0.593867	0.0597563	-0.669288	-0.51242	-0.391251	-0.861634	-1.29601	-0.26402	-0.737415	-2.38068	-1.53088	0.798579	-1.7719	-0.097912	1.18198	-0.259324	0.511661	2.00875	-0.103697
82	0.257938	0.348522	0.0425917	0.431274	0.194665	0.614837	-0.617185	0.291832	-0.515576	0.150536	0.370829	0.777043	0.158263	0.378373	-0.0837019	-1.00732	1.13703	-0.538047	-0.107923	-0.260328	-0.322611	0.85612
83	0.819931	0.032741	-1.5254	-0.166462	-0.716453	-1.14111	-0.380878	0.491883	0.246656	1.01308	1.25687	0.901606	0.423088	-0.250294	0.144732	-0.380459	1.04819	-0.10849	-0.438265	0.389057	0.426577	0.4098
84	-0.557157	-0.192908	1.41894	-1.58595	-0.491323	-0.691284	-0.0181055	0.490252	-1.54882	0.325225	-0.222745	0.617002	0.0308688	1.16957	-0.854762	0.11771	0.750239	1.26836	1.98467	-0.550305	0.155563	-0.120404
85	0.961269	0.583666	0.642497	-1.53642	-0.720029	0.0626704	0.695514	0.00826245	0.185172	0.418521	-0.17499	0.39291	0.67582	0.148323	0.170885	-0.490989	0.73268	0.100588	-0.243962	0.863599	-1.12118	-0.0923561
86	0.660867	-0.160481	1.02133	-1.09877	-0.204594	0.509344	0.00607415	0.305501	-0.124149	-0.061844	-0.281504	1.20343	-0.647136	1.52448	-0.969399	2.25593	-0.0111165	2.14572	0.838084	0.437192	-0.34412	-0.602561
87	1.11537	-0.868406	-0.566713	0.356717	0.704756	0.824648	-0.753466	0.990568	-0.795259	-0.00466562	0.145458	0.321522	-0.631081	0.977179	-0.138614	0.413833	-0.634652	-1.47628	0.874495	0.378837	-2.17832	1.33583
88	0.0847327	-0.905485	-0.2472	0.136568	0.198292	0.112458	-0.188898	-0.230627	-1.04587	-0.620991	0.506325	0.362865	-0.800595	1.03851	0.998212	0.00668068	-0.712462	-1.07565	0.584787	-0.23919	0.0100156	0.279439
89	0.485473	-1.14026	0.44778	0.78353	0.00531247	-0.092881	0.0875382	0.400505	0.886621	0.72402	1.24396	2.09331	-0.0602286	-0.0971266	-0.00580665	0.323949	-0.955385	-0.443598	0.281538	0.619528	0.522682	1.20535
90	0.0165988	-0.695513	-2.04765	-1.75095	0.0873205	-0.322962	-0.500052	1.87656	-0.841635	0.263225	0.0669025	-0.113164	-0.522613	1.65196	0.25921	-0.114544	-1.5555	0.757139	-2.92818	-1.49721	-0.875921	-0.416172
91	-0.396221	-0.810068	2.28763	1.37617	1.33099	-0.0574953	-0.173831	0.399865	-0.613967	-0.521197	-0.577214	0.192061	0.846719	0.0781073	0.843292	-1.64061	0.225198	0.440383	-0.177929	0.604264	0.156535	-0.156409
92	0.569126	-1.17155	-0.761618	-0.768264	0.39192	0.129603	0.771304	0.618504	1.19832	0.103724	-0.732187	0.241135	0.627205	-0.504663	-0.745002	0.00286493	0.446405	0.386367	0.152386	1.14424	-1.36179	0.506427
93	0.0762077	-0.230473	1.70284	-0.203764	1.02906	-0.322057	1.30496	0.164174	0.657922	0.910616	-0.262661	0.267701	0.471982	1.2142	-1.08895	0.346033	0.778169	1.29596	0.458239	0.553263	0.0541161	-0.423864
94	1.27464	0.377327	0.440081	-0.493348	1.01713	0.923948	-0.682213	-0.913607	0.599891	-0.123266	-1.18598	0.15513	0.53243	0.335931	-0.974414	-0.409197	0.187642	-0.0884405	-0.567236	0.833872	-0.612287	0.483938
95	-0.176786	-0.307518	-0.913937	1.45746	-1.86067	-2.00306	-0.244562	-0.614953	0.717767	1.05386	0.168128	-0.152348	1.05598	-0.122607	-0.679614	-1.13836	-1.47637	0.136351	-1.23597	0.945738	0.384159	-0.712246
96	0.731954	-0.612421	0.398327	1.07474	0.647736	-0.14854	-0.873335	-0.0745864	0.125673	0.0742666	0.287475	0.351429	0.222161	-0.006485	0.862026	1.04654	0.558942	-0.980709	-0.0800573	0.505553	0.364404	1.70926
97	0.047764	0.508773	0.00699211	1.06109	0.390485	0.880881	0.158666	1.61636	-0.617012	0.767989	-0.00931591	0.233655	0.62202	0.3414	-0.0147581	-0.714827	0.392534	0.283919	0.0684069	-0.128837	0.0367381	0.606131
98	-0.527017	-0.00393475	1.04298	0.385508	-1.21098	0.441852	0.191318	0.422153	0.430852	-0.417229	0.364821	-0.756075	0.155451	-0.0495648	-1.95797	3.13634	1.18744	-1.37906	0.810331	-0.855606	-2.09874	-0.593199
99	-2.31001	3.25563	-0.697967	-0.00867279	0.372911	1.23497	1.47084	0.675477	-0.260158	2.07859	0.860501	-2.19834	1.81428	0.504681	-1.26408	1.6045	0.766179	0.570566	-1.54693	-0.168826	0.0359788	1.0875
100	1.23709	-0.60268	0.658313	0.90771	-1.67274	2.50556	0.40315	0.859092	-0.762228	0.277576	0.755247	-0.0268704	-1.86365	-0.924727	3.13846	-1.19938	-1.10954	1.10762	-0.537705	-0.994865	-1.80109	0.985693
101	-1.23896	-0.836553	2.72471	0.596124	0.768584	0.156034	3.14174	0.220545	-0.0906569	0.619412	-1.94465	0.62213	-1.27245	0.961022	1.21445	-0.342387	-2.48524	-0.599291	1.43085	0.488413	-0.165948	1.53917
102	0.461278	-0.365655	0.989688	-0.360007	1.58496	-0.253561	-0.201436	0.293989	-0.101527	0.73495	-1.70423	0.329662	-0.295945	1.29851	2.06988	-0.767006	0.0748477	-1.22981	0.836523	1.14306	-0.59812	-0.0662764
103	0.291562	-1.0132	-0.804218	0.824713	-0.890184	-1.06383	-0.157914	1.28538	-0.980787	1.64989	0.234017	-0.828793	0.380062	-0.495514	-0.836621	0.483719	-0.719692	-1.36853	0.897624	-0.331735	-0.443136	0.00329678
104	-0.0905156	-0.351623	-0.0414706	-0.878236	0.280248	-0.243258	-0.285661	-0.403721	-0.661357	-1.34427	0.0651471	3.07687	-1.45481	0.619768	-0.32214	2.68368	0.798731	-1.66929	-1.01899	-1.47212	2.27202	1.46345
105	0.466838	0.260899	0.0975894	0.210075	-0.909257	1.15742	0.732027	0.185417	0.116722	-0.588889	-0.0752455	0.134029	-0.932568	2.19845	-0.0744446	0.0582951	-0.310467	-0.144733	1.82686	1.17679	-1.18736	1.8233
106	0.878768	1.62129	0.373958	-0.727436	0.387811	-0.331908	-1.1371	-0.332945	1.14217	0.168179	0.706742	-0.104134	-0.586472	0.936247	-0.107469	0.0658605	-0.327783	-1.30163	1.52596	0.1967	1.24179	1.24024
107	-1.18902	-0.546478	-1.64081	-0.459009	-0.790986	0.838243	0.0303307	1.0576	-1.26601	0.10754	-0.615926	-2.23343	-1.60549	-2.75225	-1.24866	-0.539803	3.37865	0.835073	-0.495041	1.63084	2.88285	-0.9463
108	-0.768156	-0.0731327	-0.255248	0.286126	0.408289	-0.152335	0.556287	-0.420977	-0.755897	-0.0835465	-1.40228	0.0917767	-1.51916	0.245309	2.0026	-0.308653	0.239092	0.254608	0.169114	0.011193	-1.08194	-0.37405
109	0.277131	-2.14514	-0.380262	0.25774	-1.16831	0.669667	0.94531	-1.33856	-0.670193	0.278725	0.697999	-0.306189	-2.82708	0.768043	0.218401	0.82192	1.32346	0.564856	-1.19473	-0.206547	-0.641088	0.0284277
110	0.0583867	-0.508695	-0.977322	-0.845537	1.38305	-0.663223	-1.40309	-0.149038	0.991301	-1.01462	-2.60053	1.35732	-1.91943	-0.842145	-1.17608	1.45087	1.37329	-0.478021	-1.98361	-1.05869	1.37158	0.523712
111	-0.0701291	-0.846684	0.840879	1.07081	0.0906808	-0.559135	0.150357	0.0523563	-0.232009	-0.809795	0.460927	0.411725	-1.6348	1.30768	0.691194	0.714036	1.67024	-0.508882	0.583325	0.313743	0.998938	0.165914
112	-1.64321	-0.76138	-0.280784	-1.76482	0.39507	1.27991	-0.557547	1.29428	2.19585	-3.33155	2.4088	-0.118305	-0.346011	1.21062	0.429216	0.748174	-0.623982	-0.886288	1.03733	1.44171	0.476664	1.17222
113	-0.375755	0.345587	0.128179	-0.318092	-2.06428	2.84182	1.17124	-0.374888	-0.184822	-0.685671	-0.113772	-1.44724	0.214979	0.345768	1.91002	-1.43097	2.58182	-0.832021	0.172212	-0.0340574	1.96503	0.19557
114	-0.721095	-0.238495	1.4645	4.03692	1.06364	1.16743	1.06025	0.424157	-1.97277	-1.04846	1.34578	0.900564	0.407635	0.554658	-0.864224	-0.815057	0.743036	0.479261	-0.195713	-0.65732	0.131226	-0.593615
115	-0.887545	0.00385391	-0.909115	0.226225	-1.30326	-1.64104	-0.97594	0.402628	-0.222291	0.91585	-0.947558	-1.08753	-1.20565	-1.40046	-1.48082	0.82204	0.827851	-1.37955	-1.01298	-0.114056	0.110261	0.742953
116	-0.516322	0.379883	2.63269	-1.91837	1.14668	1.11284	-0.525731	0.680833	1.95604	1.25187	0.187009	-0.41729	-1.3722	-0.200734	-0.524715	0.191809	-1.21278	-0.459684	-0.118306	-0.432858	0.779902	-0.175047
117	-0.907884	-1.61324	-0.370734	-0.840703	-0.0677021	-0.434872	2.10037	1.08922	1.25902	-0.0109261	-2.8012	0.85494	1.1282	-2.31567	2.0554	1.57686	-0.0785215	-0.361007	-1.51111	-0.917214	-0.508957	-2.53949
118	-2.50835	1.91801	-1.08059	-0.22136	0.766829	0.931334	0.724306	0.734571	-0.317799	1.37874	0.659362	-1.32988	1.01645	-0.159362	1.35572	0.67168	-0.31821	0.622103	0.695687	1.3203	0.206694	0.242747
119	0.0647678	-1.40798	0.0643573	2.89618	-2.36831	-1.28378	-1.00143	-0.287656	1.53993	0.787902	0.599712	-1.4651	-0.396038	0.421132	-0.757736	-0.042044	0.813593	-0.507168	0.745524	-0.352118	0.171821	-1.06578
120	0.45716	1.0339	-0.584837	0.725607	-0.275028	0.752592	0.71505	-0.530889	-0.371095	-0.525635	-0.273218	1.86115	-0.370968	0.671089	0.748018	1.07888	0.87441	-0.0322738	-0.728629	0.266237	0.553043	0.011533
121	-0.349214	-1.20369	0.479902	0.0637889	0.257352	0.156163	-0.240877	1.04217	0.0704889	-0.414419	-0.366131	0.46438	0.53413	-0.694368	0.585277	-0.139236	0.0499472	1.44238	-0.0104478	-0.219208	0.715823	-0.179619
122	0.329694	-0.642287	-0.665307	1.10273	0.0924362	0.778976	0.457521	-0.279624	-0.175128	0.769867	0.562558	0.309149	0.534248	-0.305057	-0.54793	-0.455908	-0.364726	0.517876	-0.576316	0.259143	0.370641	1.39804
123	0.0323149	0.119763	1.84726	0.56732	-1.78227	0.383043	0.600854	0.00474946	0.209684	0.0333291	-0.634274	-0.014693	0.64294	0.640889	-1.04164	-0.620507	0.106437	-0.00545474	-0.979797	0.677017	0.27737	0.988092
124	-0.188878	-1.28063	-1.73167	0.587423	-0.241485	0.269745	2.69022	-0.352146	0.870399	-1.24502	-1.94686	-1.02137	0.829089	-0.0673679	1.19099	0.477334	1.62371	-0.678459	0.290897	0.909426	-0.537547	-0.352804
125	-2.81979	1.47245	-0.162385	-0.327975	1.416	0.730995	0.395556	0.933679	-0.433078	2.15812	1.77129	-1.6566	0.95664	0.289494	-0.875387	2.15434	0.919951	-0.890114	-0.482933	0.100431	-1.22523	0.519398
126	-3.52033	2.30882	0.274598	1.01894	-0.186502	1.24424	0.937154	0.595701	-1.7045	1.848	1.22872	-2.21889	2.24659	0.541486	-0.899854	0.539059	-0.837499	0.297466	-2.22984	-0.343912	0.313356	-0.912118
127	1.03835	-0.865663	-0.191257	1.47653	-0.432574	0.903419	-1.29652	1.23637	-0.255059	-0.157967	0.358503	-0.243013	-1.54329	-1.25576	-0.95418	0.461465	-1.20044	-0.543887	0.54842	1.33021	-0.141899	-1.18425
128	0.923703	-1.0753	-0.172943	0.00124336	0.189178	-0.125042	1.3553	0.481208	0.447819	0.598149	1.78338	1.09709	-0.0735105	-0.338191	0.261444	0.743931	-0.47682	0.781709	-0.636782	-0.256732	0.530608	1.13493
129	0.79655	0.961961	0.692777	-1.86301	-0.747863	-0.344827	-1.19509	-1.59597	-0.240541	-0.251058	0.411118	0.113878	0.744088	-1.47569	-0.395442	-0.00944719	-1.37237	-0.492629	-0.770289	-0.908233	0.895945	-0.487147
130	0.722317	-0.636904	2.22439	1.11549	1.391	-0.193573	-0.137696	1.67527	1.3202	1.87981	1.68578	-0.124514	-0.735655	1.64476	0.845065	0.009201	-0.533731	-0.788955	0.433148	0.47359	-0.038264	0.154219
131	0.734564	-1.15486	-0.225499	-0.624376	-0.256132	-0.0143123	0.307849	-0.903167	-0.199763	-0.00493429	-0.612572	0.291765	0.583866	-0.310427	-1.37414	-0.123127	0.0448217	0.131888	-0.2924	0.58128	-0.678045	1.21105
132	-0.159158	0.965046	1.17692	-1.13797	-0.576185	-0.482242	-1.65488	0.57177	0.918804	0.735384	0.656458	-0.351514	0.712021	1.67421	-0.673359	-0.325805	-0.139257	0.459848	-0.329571	-0.452437	0.623093	0.922374
133	0.381188	-1.39318	-0.56553	-0.336257	-0.29429	0.170151	-0.89452	0.740882	-0.833314	-0.0652105	0.105344	0.174121	-1.5669	0.0786723	0.0827223	0.157599	-1.67132	-0.744301	-0.0246114	-0.102718	-1.48064	-1.11567
134	0.193784	0.28545	-0.0746414	0.778913	-0.896506	-0.269814	0.125008	0.2675	0.147678	-0.330851	0.0737151	-1.69701	1.40034	0.144802	-0.232919	0.347379	-1.79117	0.725494	-0.494052	0.382155	-0.61872	0.442734
135	0.575479	-1.0612	-0.340543	-0.844538	1.03007	0.230167	-0.417425	0.337177	0.260798	0.481849	-0.163727	0.025223	-1.20716	0.0836049	0.443423	-0.231983	-0.661883	-0.72695	-0.0537423	1.00772	0.273169	0.210654
136	-0.275479	0.655571	-0.214054	0.0708306	-0.549091	0.453967	0.378704	-0.0131495	-0.744002	1.01908	-1.00078	0.407878	0.519701	1.05321	-1.14092	-1.88492	0.247132	-0.828261	-0.36011	0.319003	-0.307546	0.39525
137	0.180929	0.263566	-0.608484	0.239729	0.0516764	0.658384	0.808862	0.440094	0.131162	0.0585266	0.413606	0.40112	0.332115	-0.125243	-0.642835	-1.20355	0.280307	-1.18172	-0.279056	-1.45452	0.333805	-0.0203284
138	0.114707	-0.611902	0.315327	0.00479522	-1.50831	-1.1121	-0.0900744	1.67664	1.04612	0.248921	0.071165	0.691131	0.620033	0.534057	-0.519155	-0.435755	0.352268	-1.19801	-0.37142	0.289127	0.225115	-0.118372
139	0.178608	0.484366	-0.145626	0.405154	-1.25902	-1.12051	-0.323285	0.129554	-0.383751	-1.27698	1.63437	0.978979	0.223216	0.477376	-0.726732	-0.0484469	0.864105	-0.825668	-0.413	0.420706	0.148645	0.00534339
140	0.486279	0.470587	0.158862	0.875356	1.37329	0.0757754	-0.830206	-2.03089	0.391505	-0.369446	-0.70872	1.48049	-0.313316	1.02189	-0.150031	0.246213	-0.134842	-0.336456	-0.729938	0.376817	0.0594178	0.753687
141	-1.50133	0.0557234	-0.406695	0.0327136	-0.948468	-0.755288	-0.143477	0.786542	-0.319636	-0.00746362	-1.35689	-1.17253	-1.7535	-0.363085	1.54169	0.270467	0.572848	-0.0891021	-0.555177	-1.88233	-0.0559514	0.231869
142	0.210856	-0.806839	0.943114	-0.0380209	-0.128516	0.612542	0.069177	0.87319	-1.01348	-0.640175	-1.44961	0.398885	-0.122474	-0.802116	1.92389	3.29184	-0.221327	0.124665	-0.18126	0.413377	-0.261229	0.854588
143	-0.440226	-1.50788	-1.35357	-0.79956	0.500384	-0.513101	0.378991	-0.307103	-0.876918	-1.4045	-1.45346	-0.181815	-0.878072	0.098769	0.294644	-0.612461	-0.563254	-0.778028	0.56198	1.26556	0.682728	0.327717
144	0.158861	-1.00298	-0.789706	-0.952514	-0.243863	0.0965858	0.120194	-0.312412	-0.50484	-0.626747	0.108508	-0.141281	-1.92195	-1.32498	-1.00661	-0.111395	-0.18822	-0.30255	0.564318	0.424166	0.767698	0.287227
145	0.365505	-1.44314	-0.356772	0.744105	-0.74916	-0.991917	-0.0611568	0.434791	-1.0567	-0.959165	1.48072	-0.828933	-2.50322	0.0457707	0.98027	-0.583818	0.900472	0.338782	-0.513876	0.990888	-0.926451	0.117175
146	-0.920895	-0.25732	2.62483	1.45481	0.0443668	-0.191121	0.516821	-0.8643	0.884275	0.184075	-0.066817	-0.286373	0.767794	1.58402	-0.149958	-1.12417	-0.627124	0.745062	-0.820479	0.247215	1.56161	-0.625881
147	-0.162876	0.0878642	0.376069	0.593105	0.678107	-0.194973	-1.16422	0.493636	0.157746	0.00300292	-0.599069	-1.80748	0.92412	1.03025	0.245258	2.06675	0.819528	2.34994	0.331935	1.27132	0.637481	0.131588
148	1.39877	-0.900418	0.0956447	0.568241	0.148635	0.0701623	1.05711	0.22131	0.871759	-0.490446	0.258248	1.25595	0.212882	0.0152108	1.00827	0.00512132	0.655384	-0.642228	-0.9358	-0.493085	-1.99777	0.712559
149	-0.544783	-1.26295	-0.238465	-0.376118	0.70812	-1.2606	-0.17591	0.175246	-0.779295	-0.722029	-0.407756	0.366183	-1.13037	1.78107	-0.725298	0.858762	-1.34442	0.379114	-2.93689	-1.60637	-2.00632	-1.04694
150	0.262757	-0.177174	0.19235	0.244957	0.157326	1.68762	-0.041894	-0.375762	-0.0432561	-0.130097	0.193197	-0.957342	0.226489	-0.485629	0.0132234	0.135319	-0.594317	0.185338	1.6217	-0.601084	0.226133	1.9013
151	-1.29861	1.51502	1.13266	-0.338221	0.634908	-1.45499	-1.22547	-0.486494	0.605803	-0.436278	-0.800166	0.337575	0.511103	0.692602	0.42129	-0.954067	0.904335	0.430535	-0.360443	1.08656	0.522347	-0.561359
152	0.0123225	0.114791	0.775823	-0.799498	-1.14208	-0.554569	-0.270865	-0.0889631	-0.410397	-0.568403	-1.55933	-1.17231	1.18976	0.531525	-1.12503	-0.714497	1.41824	-1.86949	-0.59302	-3.03349	-0.118305	-1.63902
153	-0.545835	1.49599	-0.312657	0.291757	-0.16417	-1.84718	-1.15719	-0.50278	0.484765	-1.28984	1.03564	-0.827059	0.521045	0.159768	1.15282	0.440308	0.528044	0.747462	1.25991	-0.261192	0.875811	-0.832759
154	-1.36245	1.07645	0.920923	-0.982614	-1.58379	-0.797194	0.470123	-1.13143	0.038281	-0.0969174	-0.923949	-1.76773	0.0513574	1.6284	1.92709	-1.12175	-1.08583	-0.799037	0.0867354	-1.46278	-0.484881	-0.969965
155	-1.63519	-0.385764	-0.661828	1.14687	-0.0422254	-2.13621	-1.44271	-0.0267883	-0.201814	0.89645	-0.792913	-0.8434	-0.70791	-0.392056	0.992712	-0.957201	2.01593	-0.561265	-0.64414	-1.57571	-1.35382	-0.203906
156	-0.959883	0.600244	0.916447	-0.646031	-0.9772	-0.0809257	-0.578921	0.312453	-0.906138	-1.3212	-0.0218667	-1.22894	-1.87923	0.108061	0.181635	-0.719838	-1.18061	2.51735	-0.744728	2.91134	0.205891	-0.550228
157	0.123396	0.552815	0.00545278	-1.51557	1.18552	-0.0219524	0.22699	1.10101	-1.07676	0.321713	-0.56909	1.55539	0.363731	-2.245	1.08954	-0.903612	-0.432251	0.251317	0.0486411	0.59827	-1.48905	-0.134938
158	0.062357	1.24869	-0.00519084	-0.325014	-0.239487	0.842818	0.78751	-0.0679658	0.0517781	0.159852	0.406867	0.244999	0.601209	-0.473971	-0.857381	-1.08939	-0.252873	-0.959959	-0.601996	0.342933	-0.149247	0.659244
159	0.239362	0.604019	0.600591	0.450636	-0.368459	0.475691	0.0382898	0.736668	-0.662521	-0.818344	-0.638563	0.634717	0.290779	0.587449	-0.594792	-0.394516	0.433941	-0.316038	-0.577984	0.492179	-0.352781	1.27269
160	0.690431	-0.51481	0.651601	0.155719	-0.148237	0.497675	-0.538828	0.418445	-0.384929	0.0453067	-0.249597	0.155408	0.783344	-1.21362	-1.31514	-1.02795	-1.61185	-0.687253	-0.0326697	-0.139463	-0.179313	-0.995015
161	-0.247021	0.682333	1.5941	-1.90634	-1.11602	-1.54161	0.889504	-1.69053	0.834034	-0.297115	1.17462	0.394191	0.534956	-0.0934894	-0.619626	-0.959646	-0.928455	-0.0565122	-0.425129	0.550319	-0.523728	-0.343142
162	0.285007	0.104824	0.269234	-0.453199	0.760483	0.665537	0.665919	-0.139245	-0.0654078	-0.390032	-1.02608	0.852944	0.127229	0.659946	-0.456585	-0.127663	-0.959086	-0.324196	-0.425113	-0.312764	-0.0389006	0.505128
163	-0.590161	0.449827	1.19512	0.13264	-0.333562	1.68322	1.23581	1.31375	-0.804659	-0.277655	-1.3334	0.324171	0.1449	1.85252	0.446114	0.0484504	1.16539	2.84845	2.10421	-0.329531	-0.231047	-2.17036
164	0.546915	-1.604	0.764031	1.45821	-0.321643	0.057465	1.00706	0.0697913	0.59554	1.50794	0.719956	-1.58356	-1.88256	0.243305	-0.683056	0.271567	-0.610266	1.14102	-1.02152	-0.649903	1.10409	-1.42382
165	-0.994404	-0.254376	1.35687	-0.180881	0.551108	-0.868551	-0.103728	0.585174	1.05995	-0.655164	-0.656348	-1.27851	-2.20051	-1.13533	-0.296111	-0.502716	2.73154	0.75402	-0.944377	0.239643	0.0761817	-0.112059
166	-1.9424	-0.89385	0.475174	2.50164	0.459777	-2.88151	4.71249	1.04512	2.04993	-2.33549	-0.505189	-1.51862	0.900769	0.0574324	0.7897	0.616101	-2.81266	1.03073	0.762196	-0.290545	0.0439481	-0.39907
167	-0.602596	-0.284667	1.41041	0.260087	0.18994	-0.805445	0.997315	0.0953538	1.24006	0.513063	-0.962417	0.396877	0.426526	0.921156	-0.905525	-1.33782	0.548568	-0.524281	0.406863	0.642199	0.315816	1.13727
168	0.657382	1.09703	0.926157	-0.93592	-1.01587	-0.407442	-0.32776	0.0145834	0.101009	-0.924283	-0.200357	0.367908	0.763634	0.634115	0.252951	-1.57421	0.993174	-0.705694	-0.265933	0.147288	-0.980053	0.207921
169	0.178089	-0.80815	0.0106836	0.944215	0.58858	-0.710742	-0.420576	0.293972	0.573197	-0.303562	0.948255	0.135017	-0.943171	0.662205	1.30262	0.279657	-1.58557	0.773983	0.578076	-1.74422	0.406037	0.608532
170	-0.51836	-1.17194	0.131432	-0.870434	-0.0866087	0.792643	0.340698	1.40799	-1.21385	-0.188306	-0.580185	-0.630496	-1.02346	0.617801	0.322536	-0.917327	-2.08866	0.455296	0.30986	0.586386	1.18125	-0.933426
171	0.23142	-0.677628	-1.07961	0.389857	-1.08211	0.841353	0.762651	-0.0285386	-0.948166	-0.219497	-0.432655	0.164549	-1.51503	0.649143	1.07484	-0.158832	1.05472	-1.13259	1.01202	0.280017	0.136511	0.39072
172	-1.3923	-0.737287	0.351025	-1.84503	-0.40786	-0.515761	0.626324	-0.492375	-0.501964	-0.610969	-0.0402045	-0.186205	-1.71008	-0.86153	-1.59736	-0.208558	0.701356	0.877952	-2.6876	0.133371	-0.500783	-0.109488
173	1.10449	-0.162823	-1.25917	0.366192	-0.899485	0.839028	-0.0798672	-0.247343	-0.188339	0.573988	0.767169	1.83223	-1.60369	-0.89068	0.144856	1.51971	1.72614	-0.296159	-1.12638	-1.95439	1.68728	0.311006
174	-1.35335	-0.408108	-2.39856	-2.46103	0.743233	1.13635	-0.339745	0.126759	4.48914	-3.03066	3.6954	-1.20138	0.376556	0.483665	-0.50528	0.0876349	-0.108934	-2.16344	0.823262	0.0323688	0.599353	-0.32105
175	-1.02429	-0.955343	0.0350503	1.18466	2.27891	-1.50736	0.169316	-3.2985	-0.560454	2.70885	1.01315	-0.577071	0.316271	-0.534212	0.75051	0.382666	-0.834211	-0.297184	1.2857	-1.35916	0.86195	-0.0483167
176	0.49811	-0.783023	-0.8841	0.471489	-0.569432	0.170452	1.27377	0.403008	0.00856825	0.543647	1.59699	0.015432	0.493232	0.193138	-0.597144	-0.816579	-0.175789	0.140093	-0.335714	0.015353	0.731536	0.630112
177	-0.968457	1.15067	1.7721	-0.594023	-2.96002	-0.865915	-0.146959	0.507374	0.478813	0.921116	-0.189493	-0.561154	0.538788	1.54631	-1.08136	-1.40501	-0.13559	1.10464	0.184422	0.330502	1.08694	0.216988
178	0.208136	1.35943	-0.69726	0.172831	-0.71397	-0.0119408	0.313607	-0.472707	-0.284464	0.475987	-0.0828006	0.108955	0.177124	1.45515	-0.766615	0.661883	0.596071	2.24251	0.804463	-0.62817	0.811849	-1.18597
179	0.0504581	-1.13482	0.677301	0.44233	-0.0465353	0.679025	-0.537409	0.960199	0.859122	0.0554698	-0.821857	-0.347866	0.556735	-0.912208	-0.987911	-1.502	-1.36223	1.10202	-0.137133	-0.103067	1.22081	1.41472
180	0.826456	-0.0042291	0.225695	-0.120728	-0.849185	0.0571422	0.503634	0.250236	-0.116043	0.44795	0.445758	0.485075	0.350816	-0.109718	0.579451	-0.758746	0.994692	0.631435	0.140236	0.335471	-0.259013	0.356542
181	-1.059	-0.776651	0.945615	-0.654773	0.706194	-1.55747	0.0157467	-0.805236	-0.865728	0.0979883	0.507829	0.237173	0.174334	0.765366	-0.923949	-1.05044	-0.364903	1.46367	1.09023	-0.669567	-0.53568	-0.394744
182	-0.832278	-0.0209355	0.465141	-0.118075	0.311813	0.322649	0.797634	-1.2558	0.705547	0.791033	0.372054	0.93607	0.403732	-1.20803	-0.575083	-0.0104886	-0.30561	0.178087	0.584774	0.641475	-1.36168	0.0972114
183	-0.24614	0.539138	-0.561305	-0.525306	-1.44222	-0.210456	0.736047	-0.856234	-0.413053	-1.16109	0.228977	-0.790585	0.806505	-1.04036	1.73146	1.16283	-0.32677	1.12124	0.080043	1.44975	-0.507653	0.158848
184	0.562836	-1.12089	0.782994	-0.0946535	0.788497	-0.777356	-0.755083	-0.112896	-0.792776	0.371947	0.644836	0.782105	-0.289841	-0.12083	0.0682471	0.178176	1.47446	-0.0359025	-1.11077	0.129739	-1.00608	0.202175
185	-5.50699	-6.35374	-0.665016	0.989211	-2.48115	6.81584	-6.82027	-6.15712	1.08648	3.14114	-2.35557	-1.36117	-0.621073	-0.280174	0.297419	-0.514898	1.29947	-0.63565	0.412126	-0.0820981	-0.223281	-0.134332
186	0.833651	-0.729826	0.250056	0.383542	-0.2069	-0.223902	0.00570789	0.224858	0.240147	1.14387	0.889748	-0.116198	0.513498	0.5136	-0.94568	-0.819788	-1.07972	0.628259	-0.343985	-0.214756	0.392781	1.31821
187	-0.289767	1.50802	0.0661951	-0.640635	-0.587466	-0.228962	-0.909866	0.169348	1.06902	-0.589338	0.317974	-0.0825339	1.20447	-0.529046	0.158224	-1.62644	-0.701024	0.808598	-0.957708	0.156912	1.46219	-0.135355
188	0.718794	-0.179273	-1.13496	-0.77876	-0.462639	0.188938	0.903738	-0.663872	-1.40398	-0.45754	0.284898	0.334774	0.402134	1.14763	-0.886491	-1.62564	0.254735	-1.18524	-0.74762	0.844073	0.659059	1.13512
189	0.0292893	-0.379416	-1.37159	0.232249	-0.11194	0.127379	0.689819	-0.443578	-1.30595	-0.123537	-0.14843	1.03454	-0.0358962	0.926636	-0.718786	0.477506	0.46944	-0.645708	-0.654457	0.668789	-0.267286	0.131377
190	0.109114	0.245424	-0.0959783	0.838878	-0.0938718	-0.287531	-0.253257	0.0547123	-0.487295	-0.860404	0.0634272	-0.213612	0.556819	1.20911	-1.21905	-0.844686	0.390623	-0.238578	-0.772646	0.400091	0.167302	0.644774
191	0.000315511	0.0729289	-1.22048	-2.13613	0.0146652	1.16229	1.65493	0.524353	-0.536942	-0.192715	-0.312386	0.422405	0.325298	-0.98381	0.365479	-0.830871	-0.15824	1.1352	0.841671	0.0184435	-0.194227	0.144811
192	-1.95018	0.0603176	-2.34211	-0.768922	0.552178	1.12758	-0.0524013	0.268078	2.82934	-1.89955	2.58348	-1.42542	-0.970037	-1.3353	0.0646148	-0.0290018	0.0425559	-0.210746	-0.25825	-1.50805	-0.89241	0.344232
193	-0.424198	-0.489141	0.315662	-0.733407	-0.133622	-0.819523	-1.2591	0.710732	-1.09486	-0.97568	-0.314511	-1.53132	1.524	-0.0363284	-0.0763999	0.0111223	1.40882	0.652031	-0.752528	-0.523874	0.688449	-1.12357
194	-2.34517	0.776259	-0.35492	-0.099582	-1.07121	-1.31733	0.180963	0.418384	-0.828445	2.05345	-0.0330578	-0.839996	-0.186437	-0.354716	1.94373	0.422461	-0.23707	-1.64323	2.49166	-0.0382671	-0.72503	0.980996
195	-0.198568	0.172284	1.40359	-1.86463	-1.5547	-0.302328	-0.111386	0.931832	-0.442164	0.574189	0.193039	0.520933	0.522286	0.181072	0.172988	-0.12459	0.626428	0.365748	-0.348822	0.570819	-0.740876	-0.194422
196	-0.171568	1.64312	-0.583878	0.615352	-0.134737	-0.318084	0.441993	-0.18242	1.2778	0.697152	0.36093	0.642824	0.5959	0.834431	0.764596	-0.449038	1.45617	0.17041	-0.62746	1.15676	-1.08532	-0.452769
197	0.65934	-0.0656128	0.408116	0.616174	0.624296	0.617064	3.81208	0.385448	1.46504	0.783469	-1.47408	1.4717	-0.561857	1.51878	-0.169057	0.959962	0.585405	0.466828	-0.261601	-0.0346366	0.363544	-0.274863
198	0.237395	0.802496	0.689985	1.80714	-0.873458	0.592573	0.49921	-0.477713	0.552053	-0.252073	-0.992644	0.0224136	-0.237551	2.25394	3.87525	-0.729482	-2.33755	-1.51937	1.83025	0.783183	-1.20981	1.22433
199	-0.42685	-0.633071	1.8898	0.520804	-1.42434	1.48646	1.69009	0.957053	-0.865258	0.513885	0.874001	-1.27138	0.482849	-0.112286	-0.369596	1.0521	1.15879	-0.799693	1.51381	0.52132	-1.3818	-0.456163
200	0.245543	-0.211137	-0.411471	-0.472347	-0.0883026	-0.909895	-0.33504	-0.46331	-0.899235	-1.021	0.578371	0.467469	0.426605	-0.831346	-0.12722	-0.511545	0.0799117	0.25636	-0.247675	0.24023	-1.29687	0.209151
201	0.422895	0.63957	0.422884	-1.26537	-1.97854	0.0884047	-0.65869	1.17597	-0.107111	0.229004	-0.162262	-0.230335	0.419987	0.663059	-1.13836	-0.431317	-1.11797	1.74666	0.461508	-0.411971	0.0344257	0.367614
202	0.786624	-0.0597449	-0.704561	0.948024	-0.503144	-0.43532	-0.79075	-0.294321	0.497247	0.00701207	1.04412	0.430404	0.619193	-0.395839	-0.427169	0.293839	-0.187396	0.586089	0.00669688	0.555448	-0.307407	-0.570017
203	0.026704	-0.163394	0.540447	0.31321	-0.112865	0.628364	-0.268392	0.926378	-0.579027	0.5454	-1.33318	1.40171	-0.270243	-0.127511	0.213774	-0.743575	1.33126	-0.0761984	1.29418	-1.28199	-0.659897	-0.0734377
204	0.992796	-0.31309	-0.616568	-1.55683	0.105262	-0.593498	0.987467	-0.924458	0.722843	0.440791	1.06931	0.558171	0.328414	0.176269	0.528678	-0.299498	1.40621	0.133306	-0.573674	0.697694	0.695957	0.476284
205	-1.21054	-0.425168	1.6628	0.286823	-0.0991376	-0.587454	-0.183355	0.970839	1.06746	-0.0260416	-0.219727	0.864432	-0.379777	0.837252	-0.401735	0.795475	1.42315	0.970047	0.584167	-0.37397	0.613581	0.849605
206	-0.154554	-0.244718	-1.47248	2.11654	1.74191	-3.27691	4.15093	-2.87943	-2.31743	1.42857	-3.73765	-1.36956	-2.11846	-0.622249	-0.177336	0.618583	-0.508948	1.39106	-0.0149936	-1.08659	0.0616058	-0.0271633
207	-0.94802	-1.35107	-1.27566	0.224278	0.514391	-2.16695	-0.853189	0.156703	-0.354973	1.24421	0.62445	-0.0245428	-0.024126	-0.110709	1.35268	1.58025	-2.27227	-0.845271	-0.593135	2.96768	2.47283	0.648659
208	1.06593	0.00778642	-0.417691	0.0808564	-0.886971	-0.437221	-0.545599	1.43538	-0.484017	0.411512	1.11106	0.563935	0.612235	-0.934632	0.883898	-1.05339	0.81118	0.577116	0.26414	0.661915	-0.88724	-0.425784
209	-0.309402	0.883995	-0.771897	0.819924	-2.38339	-0.118353	1.08844	-1.18725	0.555029	-0.333415	-0.00265305	0.318493	0.696386	-0.356879	-0.75465	-0.511795	-0.275718	0.135282	-0.644358	0.143423	-1.2482	0.439249
210	1.16792	0.279508	-0.341977	-0.24426	-0.851907	1.85587	0.951639	-1.41363	-0.272474	0.021788	0.307618	0.0415236	0.358652	1.2388	-0.918083	-0.338301	0.554123	0.89654	0.404093	0.18617	0.52068	0.18788
211	-0.836667	-0.473419	-0.198432	0.499143	0.34264	0.164418	0.635442	-0.521928	-1.2053	-1.46693	-0.118507	-0.52633	0.655147	-0.303825	0.748088	0.299976	0.827417	-0.520157	1.12413	-0.349608	0.69275	-0.213329
212	1.00512	0.315225	0.470389	0.654863	-0.345367	1.04039	0.391618	-0.659787	-0.338576	-0.445561	0.291932	0.291143	0.325459	-0.638258	1.30455	1.74944	0.0373081	-0.565257	-1.1074	0.311484	0.797112	0.0509529
213	-0.279764	-0.403851	0.244555	-0.804245	0.194258	0.574752	-0.549941	1.0188	-2.52656	-0.0461316	0.0682863	-0.145643	-1.22713	-1.13601	-0.728095	-1.2325	-2.49535	-0.9649	0.307225	1.20866	-0.0961481	-0.063368
214	-0.130574	-0.337744	0.865754	-0.231958	0.2638	0.728863	0.187852	0.880674	-0.885707	-1.219	-1.16498	-0.0339526	0.563603	0.770447	-0.536292	-0.872717	-0.357971	-0.154625	-0.704635	0.330877	-0.451674	0.805984
215	0.552034	-0.432625	0.0991395	-1.0568	-0.203836	0.141991	0.833056	0.333553	0.49841	0.298714	-0.625505	0.10918	1.04515	0.434836	0.120406	-0.519025	-0.226538	-0.00341761	-0.790715	1.16805	0.411643	0.333749
216	-0.358703	0.93075	-0.963555	-0.160478	-2.15444	-0.360624	0.476155	0.281888	-1.21323	-0.837689	0.149499	0.669786	0.07264	0.112399	-0.206022	0.495453	0.725701	1.21945	0.492792	-0.229152	-0.381878	0.104668
217	-0.399107	-0.394217	0.693494	0.375559	-0.418717	-0.215654	0.298495	0.79186	0.497027	-0.875795	-0.863274	0.753584	0.174207	0.486571	-0.40489	1.05645	0.484822	0.395639	-0.51885	0.0855368	0.801907	0.0560678
218	-1.37923	-0.476996	0.647004	0.24838	0.3947	-1.92143	-1.52458	0.535077	0.272548	0.333508	-0.675899	-1.88859	-1.20383	0.987149	3.7767	-2.10947	-2.57094	-0.115383	-0.683352	-2.45124	0.206566	0.813286
219	0.0100192	-0.011139	0.0852342	-1.6598	0.0689757	0.78409	0.644107	0.36048	0.141933	0.284139	0.407616	0.00293611	0.45946	0.130002	-0.956918	0.15012	-1.04101	1.73379	0.348267	-0.355307	-0.0399123	-0.214147
220	0.735797	-1.17634	-0.417862	0.754106	0.72144	0.273655	-0.0554142	-0.118615	-0.806504	0.302841	0.388006	-0.460991	-2.68887	1.36501	1.46823	0.31665	-0.226332	0.937395	-0.794067	-0.979393	-0.76357	-0.308572
221	-0.185677	-0.463982	-0.293171	-0.563535	-0.389243	-0.486439	0.1832	-0.877663	-0.524539	0.290641	0.516575	0.693535	0.283599	-0.0265668	-0.000167061	0.0310898	0.841985	0.527469	-0.0261875	0.287095	-1.92442	0.179358
222	0.249666	-0.717522	-0.174703	-0.880118	0.268138	-0.0559118	-0.384514	0.976432	-1.41542	-0.905716	-1.225	-0.525618	0.733525	1.30434	-1.19643	-1.47077	-0.543421	-0.324066	-0.703362	0.512028	0.589506	1.48653
223	0.528109	-1.66653	1.21767	0.168768	-0.273972	-0.0593485	-0.304576	0.542282	-0.305729	0.529105	0.432041	-0.0950435	-0.989178	0.828379	-1.00812	-0.827946	-1.06602	0.371021	-2.21911	-1.11165	-0.541058	-0.224751
224	-2.07983	-0.11245	-1.33085	0.662635	-0.611426	-0.872253	0.37068	-0.138374	-1.01914	0.254439	0.76978	-2.40906	0.0503757	1.58396	0.943449	0.541827	-0.873181	2.87944	3.53061	-1.37297	-0.926244	-0.713085
225	-0.585105	-0.256945	0.337581	-0.554249	-0.697941	-0.882903	-1.63141	1.44549	0.127751	1.49502	-0.959159	-1.19355	-0.267655	-1.88268	1.45703	-0.673176	-0.510695	-0.770635	3.32914	-0.501705	1.34895	1.81009
226	2.21922	-2.09236	-0.708827	-0.417964	1.65278	0.0984175	0.090469	0.679935	0.209588	2.14942	1.5112	0.38312	0.230842	0.510303	-0.568339	-0.0897646	0.472378	1.58832	-0.048229	-0.16173	-0.331987	0.532651
227	-0.635374	0.542824	-0.360083	0.730555	-0.566766	-1.13298	-0.396234	-0.50162	-0.813283	-0.712166	0.0853471	-0.516905	-0.350241	0.794715	0.821077	2.06115	-0.439153	-1.48525	-0.545005	1.08686	-0.0923239	0.839122
228	0.934577	-0.174246	-0.832544	-0.203301	-0.210846	-0.393146	-0.370246	0.113388	-0.43803	0.218159	0.287031	0.196158	-0.765544	-0.27798	1.01061	-0.835165	-0.850527	1.21549	-2.51828	-0.595522	-0.180346	-0.769921
229	-0.235185	-0.0873685	-0.00555902	0.647894	-0.931544	-0.370017	-0.0273609	-0.164147	-0.257661	-0.630166	0.820395	0.546707	0.383623	0.341081	0.0826804	-1.51029	-0.22464	0.000635778	0.406619	0.260007	0.133339	-0.396633
230	0.185574	0.0163725	-0.086305	0.514356	-0.0467027	0.535079	0.289938	-0.602509	-0.821394	-1.40888	-0.282176	0.469496	0.218089	-1.02094	-0.858873	-0.472082	-1.88598	0.761701	0.260932	0.205074	-0.417187	-0.349804
231	0.623867	-1.22427	-0.160435	0.0401366	0.573746	0.0543561	-0.839523	1.35509	0.0411722	0.705151	0.647094	1.14956	0.245011	-1.00883	0.629154	-0.0190841	0.736685	0.321555	-0.0835116	-0.556568	-0.80433	-0.663708
232	-0.973378	0.260969	0.280625	0.443042	0.0561253	-1.32184	-0.851496	0.151704	-0.276034	0.604574	-0.111587	0.30115	-1.02714	1.35755	1.06366	0.157517	-0.28731	-1.01685	0.0821609	0.929618	-1.5699	-0.299223
233	-0.541338	-1.55611	0.612455	-0.687239	-0.137227	-1.31949	0.0274572	0.124995	0.879343	2.15133	1.03088	-1.04984	-2.25765	-0.328975	0.53388	0.238462	-0.369266	0.662699	-0.342556	0.902752	-0.327806	0.941687
234	-1.3819	0.213835	-0.867621	0.0766005	-1.92548	-2.47399	-0.2174	0.0922936	-0.332044	0.845023	0.146187	-2.35975	-0.707374	-2.22768	-1.4909	-2.6223	-1.18118	-2.27911	3.08315	-0.306551	1.53678	1.73677
235	0.0256985	-0.0107513	0.546677	0.652701	-0.120044	-0.436864	0.299983	-0.178834	-1.43536	-0.38297	0.130954	0.628662	0.396233	-1.37056	-0.250491	-0.652699	-0.966467	0.447286	0.368906	0.396368	-1.31016	-0.599718
236	-1.70044	-0.353704	-0.065827	-0.783432	1.40738	2.22973	0.182339	0.834566	1.40466	-1.9669	1.41285	-2.07035	-0.526534	-0.379906	-0.564047	-0.301467	1.16282	-0.935959	-0.401732	-0.948909	0.109857	0.231231
237	-0.230445	-1.03697	-0.451752	-0.0229455	-0.116746	0.349489	-0.0261367	0.616677	-1.53591	-1.18482	-0.856221	-0.0999229	0.702417	0.397398	-1.20145	-1.75145	-1.01734	-0.338594	-0.831599	-0.436269	0.174925	0.170965
238	0.739747	0.545041	0.0116362	0.180182	1.51467	-0.205462	1.00953	-1.80112	0.317563	-0.555307	1.11684	1.51211	0.331947	-1.83026	0.721585	0.31928	0.47289	-0.367754	-0.542148	-0.0147557	-1.64428	-0.713744
239	1.39048	1.13859	0.557463	-1.509	-1.18873	0.253068	0.716483	-1.10848	0.596729	1.4935	0.231606	0.184605	0.639382	-0.0236133	0.563646	-0.47956	0.532809	0.457209	-0.108149	-0.560558	-0.0155451	-0.748479
240	0.510342	0.173269	0.851001	-0.278736	-0.198219	0.214002	0.196325	0.0309707	-1.01032	-0.536773	-0.753392	-0.127499	0.518618	1.1431	-0.76548	-0.831084	0.294114	0.433655	-0.263063	1.03423	-0.465414	-0.774293
241	-0.302349	-1.51694	-0.531504	-1.41072	-0.303419	-0.388523	-0.304392	0.389704	-1.46246	0.211387	0.945828	-1.30143	0.11056	-0.183448	-0.846087	0.530062	-0.603386	-1.57123	0.991397	0.184127	1.13811	1.43306
242	0.150566	-0.0397833	4.04528	0.19587	-0.913262	-0.159609	-0.725755	-0.77817	-0.875639	0.1251	2.34143	-0.567019	0.469374	1.03363	1.6644	0.19285	1.28729	-1.60393	-0.334567	0.435907	0.799302	0.298832
243	0.20314	-0.896775	-0.776117	-0.423987	-0.496117	-0.123427	0.789578	-1.17454	0.731434	-0.0348432	0.950614	-0.506653	-2.97044	-2.9381	-1.49461	-0.846937	1.73615	-0.0010983	0.179927	2.6021	0.698845	0.670988
244	0.103856	-0.97128	1.30041	0.994421	0.129048	-0.643834	1.17567	0.554966	0.231478	-0.931339	-2.53089	0.211395	0.587567	0.824378	0.626023	-1.85107	0.977142	0.398635	0.273353	0.362063	0.646319	-1.08198
245	-1.0796	-0.16872	-0.20378	0.593867	0.0597563	-0.669288	-0.51242	-0.391251	-0.861634	-1.29601	-0.26402	0.0339098	-0.109862	2.01491	1.1199	-0.168773	-1.65462	-0.898383	-0.315604	-0.303456	-1.24288	1.15434
246	-0.85396	-0.643474	1.1512	-2.74337	-1.90669	-0.436279	1.28936	-3.63297	-1.11781	-0.961554	0.135624	-1.82324	-0.60767	-2.37048	-2.60108	0.277038	-0.0862545	1.92611	-0.922531	-1.3833	-0.897782	-1.33422
247	-1.01571	0.537813	0.57625	-0.483997	-0.0272937	1.04159	0.165157	-0.469764	-1.23204	-0.354781	-0.162968	0.0428188	0.522998	0.626379	-1.33332	-0.0755999	0.211445	-0.319921	-0.621139	0.429256	-1.21906	0.340156
248	0.28111	-0.0346753	0.0443812	0.41858	0.655441	-0.163653	-0.197356	-1.33119	-0.508763	0.24197	0.820028	0.202527	0.684881	0.165684	-1.04214	-0.527214	-1.1394	-0.105981	-0.929618	0.593397	-1.40301	-0.0739364
249	-0.367355	-0.720889	-0.394746	-0.958713	-1.16503	-1.06549	-0.0171799	-1.29077	-0.326813	0.351999	2.61603	1.22073	0.452797	-1.22895	0.456079	-0.504938	-1.3284	0.300973	0.186985	-0.561963	-2.85967	-0.300817
250	-1.35674	-1.2083	-1.33718	-1.05361	0.594668	-1.11078	-0.790837	1.878	-0.779942	1.22366	-0.0805583	-0.164928	-0.0145463	-0.534574	0.181256	0.887003	0.541792	-2.22765	0.322126	1.24022	-0.23853	1.09737
251	0.909569	0.37965	0.37242	-0.507682	-1.50135	-0.0877377	0.921342	-0.339927	-0.00848158	0.111077	0.232925	0.439846	0.736249	-0.0811686	1.2527	-1.1601	0.880401	0.911773	-0.431661	0.0841722	0.784399	-0.167756
252	-0.884607	-0.294346	0.525724	0.416183	0.147999	-0.977777	-1.59091	1.35678	0.681206	-0.366462	0.412479	-1.65125	1.25721	1.09816	0.141019	0.529108	0.279732	-0.72755	-0.656503	-1.12059	0.316638	-0.495043
253	-0.359829	-0.283086	-0.172781	-1.63063	-0.556155	1.17401	1.37316	-0.967628	-0.782498	0.160419	0.486896	-1.12496	0.664426	0.323087	0.132997	0.723094	-0.659469	0.847373	1.16955	-1.86472	0.119818	0.490527
254	0.614514	-0.484577	-0.0154063	0.0325598	-0.620472	0.101467	-0.0249331	0.861188	-0.85925	0.912745	0.463911	1.10919	0.488455	-1.26041	0.218371	-0.135719	0.795544	0.293785	0.354807	0.41584	-1.70236	-0.837408
255	-0.805636	-0.557071	-0.649683	-0.0572488	1.18397	-0.408373	0.141081	-0.440896	-2.63687	-0.690079	2.54904	0.334921	0.703965	0.636658	0.315757	-0.27431	-0.159049	-0.250274	-0.414012	-0.625454	0.0261342	-0.0379033
256	0.481975	0.667681	0.600444	0.155953	-0.365771	0.608496	-0.00452152	0.374679	-0.97609	-0.256504	-0.047728	1.39744	0.485526	-1.68233	0.739807	-0.0232541	1.33213	-0.0540095	0.634794	-0.74365	-0.407936	-0.825647
257	-2.13758	1.71663	-1.30514	0.736036	0.543895	0.123056	1.05042	0.556473	-0.906036	0.701417	1.28571	-1.92607	2.25642	-1.69209	-0.463705	0.107522	0.545785	-0.0470002	-1.00006	-1.04071	0.725255	-0.306629
258	1.19722	-0.269567	0.305327	0.302733	-0.165603	0.190007	-1.48642	1.38715	-0.936127	-0.0936704	0.210798	1.023	0.132474	-0.444044	-1.26166	-0.358259	-0.255653	-0.376289	0.670996	0.136025	0.0723517	1.39435
259	-0.17563	0.177365	-0.377318	0.176123	2.11213	-1.55295	-0.777818	0.175338	0.709209	-0.329445	-2.30764	-0.779842	1.38024	-0.585291	1.74619	2.00922	0.265815	0.491319	0.427895	0.130307	0.351261	0.19336
260	-0.415728	0.471142	0.613656	-0.908487	1.50475	-1.45744	-1.15965	0.132768	-0.147713	-1.18412	-1.90801	-1.20184	1.15413	-1.88982	0.0770751	3.26605	-1.73616	1.24039	-0.592555	0.0737647	-0.345903	1.42503
261	0.645264	0.197762	0.435098	0.3031	0.505416	0.129061	0.291168	-0.658924	0.519173	-0.68571	0.358612	-1.14722	1.07089	-0.962996	1.393	1.92728	-1.0859	1.0966	0.607371	1.53451	0.329177	1.02222
262	-0.343014	0.354908	0.0893059	-0.406255	0.593384	-0.239012	-0.550395	0.832739	0.336475	-0.382356	0.174176	-0.812314	0.0980041	1.09613	-0.990096	1.54922	-1.4555	-0.686403	1.82365	-2.32504	1.91377	-0.559817
263	0.982937	-0.234238	0.426968	0.276334	-1.09689	0.729965	0.38663	0.97837	1.02581	0.149381	0.815255	2.13579	-0.258908	-2.20368	0.943958	0.311835	-0.751365	0.959062	1.02902	-0.333406	1.51496	0.236739
264	0.519092	-0.0480051	-0.294661	0.244081	-0.248112	-1.10856	-1.50454	0.159639	-1.41029	-1.54394	1.20111	1.04857	0.474037	-0.815222	1.22241	-0.831329	-0.481589	0.180779	-0.239666	-0.887643	0.974922	-0.286181
265	1.50304	-0.00715607	0.0857466	1.60228	0.232033	-0.600047	0.89141	0.539146	0.992167	-0.243158	1.36368	1.21491	0.22705	-0.59924	1.61564	-0.932615	-0.37299	0.219509	-0.193019	-1.23521	1.59587	-0.0859572
266	0.50213	0.592699	-0.616527	0.208105	0.941146	-0.427786	-0.232522	-1.01441	0.381098	-1.06326	-2.10263	0.895548	0.292528	-0.590873	-0.607505	0.104426	-0.303314	-0.101324	0.419777	-0.493439	-0.395249	1.241
267	1.52526	0.175373	-1.09666	-0.433283	-2.03967	0.86433	0.424852	-0.2764	-0.286805	-0.295138	0.0935677	0.410461	0.414928	0.395079	-0.637376	-0.666759	0.804783	-0.139923	0.53997	-0.542752	0.0159174	-0.306836
268	-2.38165	2.09035	-1.00829	0.542631	0.523196	0.638297	0.892817	0.505385	-0.460876	1.12963	0.949455	-0.683811	0.874781	-0.856941	1.14587	0.487603	0.129694	-0.384365	0.95682	0.292134	0.390824	0.730209
269	-1.84475	1.87907	-1.14122	0.875418	2.64789	0.43841	0.00255735	-0.183125	-1.27988	1.24133	0.867085	-1.20157	1.76943	-0.908852	1.37803	0.101835	1.09931	-0.462211	0.278617	0.224851	1.32819	-0.432026
270	0.496895	0.0668662	0.504867	0.888254	-0.663581	0.0738197	1.36473	0.505636	1.38182	-0.682673	0.554909	1.59679	0.220342	-0.536951	0.778754	0.130251	1.09522	-0.974335	0.0441709	-1.1918	-1.26683	-0.494698
271	-0.265811	1.06686	-0.322681	1.38038	-0.00626359	-0.93169	-0.84984	0.262974	-0.0401338	-1.14723	-0.768748	0.887737	0.21959	-0.552685	-1.07546	0.456986	-1.08673	-0.185257	-0.233626	-0.80442	0.375675	0.585828
272	0.249285	1.05172	-0.0385954	-0.652879	1.17776	0.425417	0.190631	0.994345	-0.849035	0.599361	1.11011	0.957262	0.515289	-0.987774	0.743002	-0.275698	0.448777	0.353225	0.319954	0.039147	-0.53948	-0.714187
273	0.254065	1.59164	-0.856737	1.88395	0.566919	-0.750902	-1.96101	-0.344559	0.650612	-0.61038	0.97398	-0.916855	0.813609	-0.439637	0.193387	0.311213	-0.217486	-0.356	0.758689	0.218407	-0.17433	0.25117
274	1.16472	-0.124194	0.0544728	-0.361545	0.508756	0.609599	-0.876227	-0.317605	-0.794291	0.00269647	0.818916	1.12968	-0.257002	0.0240342	-0.512323	0.670035	-0.349437	0.407795	-0.312519	-0.867821	0.650792	0.578196
275	0.439134	0.737433	-0.634374	0.361785	0.0521401	-0.394414	-0.510344	0.227631	-0.323755	-0.878996	0.478496	0.573198	0.936806	-0.410319	0.960541	-1.34198	0.229406	0.436558	0.367404	0.33298	0.297521	-1.05493
276	1.59081	1.3334	-0.12364	0.755952	-1.25787	1.44284	-0.27327	0.365685	0.662129	0.493548	0.375487	0.95757	0.37846	-0.502329	0.733119	-0.215278	0.218558	1.17626	0.567957	0.339156	0.0758885	-0.273979
277	0.757012	0.367178	0.187168	0.563738	0.429777	0.857778	0.344211	0.0895109	-0.588504	0.459027	0.121113	1.79457	-0.391465	0.823033	-0.554055	1.17001	-0.596255	-0.543982	-0.554453	-0.673008	1.46992	0.82066
278	-0.164312	0.841817	-0.217435	-0.0487646	0.563368	0.160157	-0.551385	-0.3794	0.68934	-0.983862	-1.26557	-0.297339	1.80521	-0.860222	0.288549	0.250274	1.13971	-1.56435	-0.7141	-1.13365	0.675633	-2.36651
279	0.839166	1.30795	0.283343	-0.0283067	0.589908	0.949199	0.894399	-1.18169	0.829439	0.388782	-0.836602	-0.0235674	0.803912	-0.507739	-0.854258	-0.388346	-0.257148	0.232897	-0.146626	0.923448	-0.817445	0.507634
280	-0.202757	0.407266	-0.48792	-0.610782	0.0474164	0.573956	0.195337	-0.282353	-1.12504	-1.17802	-0.647594	-1.03952	0.693185	0.166419	0.592057	-0.0655935	0.753126	-1.32542	0.365474	-1.36113	0.648114	-0.168724
281	1.25034	0.26708	-0.946874	-1.65297	1.61073	-0.838954	-0.711983	-1.2589	1.07356	-0.296804	-1.82951	0.432407	0.313355	-0.136281	-0.948579	-1.11973	-0.429469	-0.223482	0.248803	-0.115438	-0.340951	0.0794304
282	0.781562	0.823657	0.235891	-1.46966	0.713286	-0.57982	-0.636317	-1.26953	0.603513	-0.845503	-0.731948	0.816854	0.261911	-0.174523	-0.825598	-0.629483	-0.55852	0.180087	0.926254	-0.014953	-0.332272	1.13321
283	0.361842	1.17693	-0.773242	1.09505	0.413855	-0.176877	0.15421	-0.0676989	0.805844	0.00107536	-0.155204	0.300461	0.779233	-0.492195	-0.0470708	-0.948187	-0.472587	0.363012	0.278352	0.307775	-0.256228	0.489256
284	0.946281	0.677689	-0.443977	1.29988	0.00753973	0.412798	-0.340675	-0.684168	0.727432	-0.00395387	-0.285909	-0.697697	0.816697	-0.503535	0.690741	2.53161	0.940192	0.688262	-0.413193	0.0529138	0.293524	0.851976
285	0.30028	1.2597	0.481301	-0.703727	-0.603299	0.123546	0.0232229	-0.601916	-0.253274	-1.48321	-0.38497	0.990851	0.254517	-1.13453	-0.540772	-0.133889	-0.90877	-0.319507	0.232123	0.0142688	-0.443853	0.243487
286	-0.755912	2.11724	-2.24765	-0.537124	1.74127	1.84631	2.07461	-0.611382	0.819599	0.681116	0.339418	-1.39924	2.13214	-1.39789	0.462585	0.00150347	-0.0383193	1.17167	-0.784906	-0.389024	0.517741	-0.0382812
287	1.0344	1.90152	-0.535125	2.02445	0.392773	-0.00329255	-2.76347	-0.276273	-0.0827195	-0.888803	0.19946	1.06062	0.358767	-2.38273	0.0698132	-0.155163	-0.673909	0.604934	0.662952	-0.0728344	-1.80878	-0.577174
288	0.755674	-0.174691	0.132128	-1.24594	0.210353	0.638755	0.800448	-0.212749	0.134937	0.28287	-0.179599	0.605626	0.528349	-0.161771	0.193842	-0.843675	0.970407	-0.231929	0.0867926	-0.0173314	-0.25117	-1.18874
289	0.793203	0.770347	-0.704865	2.29674	0.805759	0.947957	0.28039	-0.952215	0.407058	-0.052974	0.422872	0.775436	0.741851	-1.94048	2.6425	0.42612	0.607524	-1.47926	-0.124798	0.0699682	1.27215	-0.393087
290	0.985695	0.282811	-0.131994	-0.504117	-0.00891681	1.05165	-0.607898	-0.445613	0.275832	-0.914561	-1.4916	-0.274426	0.428397	0.420224	0.911961	2.46194	0.0776226	0.0374155	-0.857561	0.417283	0.84736	0.55964
291	-0.260653	0.92308	-0.920676	0.0619411	0.0116951	0.339884	-0.361348	0.939123	-0.642727	0.105606	-0.805263	0.646512	0.214617	-0.388393	-0.484598	-0.002253	0.0804449	0.584897	0.367326	-0.117368	-0.255459	-0.421047
292	1.28162	2.47741	0.900282	-0.140022	0.408491	-0.167073	-2.15724	-0.44536	1.80605	-0.171351	-0.936461	0.801307	0.323354	0.26087	1.00955	-0.707571	1.06911	0.0711993	-0.337217	-0.216131	0.654926	0.648026
293	0.807	0.146382	-1.04938	-0.835562	-0.679404	0.480747	1.10177	-0.0853733	1.22533	-0.0992488	0.104029	0.564344	0.614536	-0.322342	-0.569794	-0.213007	-0.181283	0.774303	0.414339	0.599194	-0.137796	0.121925
294	0.557926	1.93624	-0.388553	0.547578	1.53821	1.89165	-0.41648	-1.26194	1.71699	0.984564	-0.365447	0.0572895	0.796652	-0.618456	0.113935	-1.5513	0.0275236	0.871058	0.149971	0.182855	0.456733	0.660705
295	0.769158	-0.656796	-0.930679	0.578529	0.210714	0.350971	0.100943	0.230316	-0.461123	0.103864	-0.543641	0.359901	0.557888	-0.623326	1.19282	0.687123	0.11358	-0.851656	-0.757761	-0.49412	1.40665	0.780589
296	0.248708	0.608967	-0.0153013	0.171694	0.156161	0.169287	0.0635606	-0.0333892	1.68689	0.447277	-0.389813	0.0139427	0.887453	0.0103921	-0.554801	-1.00221	-0.218893	-0.256253	-0.902066	0.852081	-1.36022	-0.379556
297	0.0564759	-0.840114	-0.615417	0.000555976	-1.30277	-0.377456	-0.620747	1.32439	0.326266	-0.591819	0.752245	0.763103	0.251056	-0.162743	0.257733	0.290678	0.21998	1.07987	0.351137	-0.200527	-0.833815	-2.19401
298	-2.23059	3.08283	0.312984	-0.238012	-4.39462	-0.305711	-0.318941	2.97767	2.95946	4.0868	-3.76669	-0.243562	1.01415	1.04006	0.271414	-1.02266	-0.0367657	0.198724	-1.21656	0.719282	0.485064	-0.475695
299	1.22344	0.387017	-0.183658	0.305001	-0.942565	-0.297746	-0.906385	0.715386	0.0969092	0.0654673	2.12549	1.91782	-0.42181	0.0685287	0.335818	0.759204	1.01944	0.397787	0.424759	0.745064	-0.0528151	0.368202
300	0.000771418	-0.642068	0.194122	-2.08858	1.02569	-0.121277	-0.759094	0.999547	0.0587952	-0.485088	-1.30396	-0.0766851	-0.0993939	1.74206	-1.04022	1.06299	0.63932	3.90739	2.65378	-0.0849634	-0.145402	-0.305032
301	1.22434	-1.48411	-2.67831	-2.60781	0.479064	-0.319048	1.96186	-1.67279	-0.093617	0.904955	-0.717596	0.519617	0.315287	0.439882	-0.599869	0.0618631	0.982822	-0.0820296	0.433209	-0.307611	0.236891	0.0637162
302	1.15995	-0.564349	0.703813	-1.53104	0.273329	-0.746269	-1.39946	0.257953	0.686839	-0.277899	-0.445583	0.331805	0.117632	1.20715	-0.889959	0.31669	1.06801	0.6666	0.293378	0.118638	0.694606	0.890594
303	0.696688	-0.471242	-0.346924	0.221434	0.552967	0.291161	-1.11769	0.484541	-0.235798	0.269464	-0.440009	0.922333	0.373978	-0.0834108	-0.187062	-0.334174	0.178403	-0.566456	-0.319139	0.991597	-0.894072	0.113221
304	0.183788	0.621681	0.614034	-1.23416	0.108998	0.0104447	-0.889975	-0.593534	1.88265	-0.218702	-1.18561	0.397509	0.0685411	1.06935	-1.75431	0.892347	-0.0533532	-1.01698	-0.191473	-2.2524	-0.391204	-0.260474
305	1.37202	0.19112	-1.79318	-0.0617285	2.2403	0.644284	-1.21866	-0.113172	1.04512	0.439432	0.163366	1.77646	-0.085114	0.52265	1.20162	0.719207	-0.303397	0.0410404	-0.97103	1.15148	-0.0310597	-0.536507
306	0.800587	0.171999	1.60157	-1.26179	0.0493191	0.562535	0.048478	0.456265	-0.166332	0.591506	-0.814728	0.738678	0.250541	0.0583166	-0.437232	-0.00960369	0.0572009	0.0849956	-0.212999	0.118608	0.250699	-0.142234
307	-0.223922	-0.319896	1.2709	1.15731	1.54759	0.201784	0.337561	-0.493671	-0.38927	-0.0709845	-0.123063	-1.72654	1.26965	0.837144	0.556159	3.15355	-1.2685	1.2417	-1.45075	0.911827	0.763151	-0.405495
308	-2.75757	1.82701	0.0314038	0.843856	2.65034	1.18137	-0.370939	0.45929	-0.260483	0.982072	0.312496	-1.16493	0.916567	0.933758	0.415051	0.245231	0.116615	-0.490317	0.804731	0.52716	0.191704	-0.29703
309	0.027537	-1.19285	0.24695	0.135648	0.141671	-0.350039	1.7088	-0.88018	2.66789	0.941421	0.369954	0.543981	0.54727	0.124846	-0.337321	-0.254242	0.0160499	-0.991537	-1.01014	-0.871447	1.64716	-0.113428
310	-1.48374	0.853744	1.35188	-3.13642	-2.03768	-2.00457	1.58503	-6.24088	-0.645661	0.394454	2.16242	-0.593396	0.923456	1.86499	-1.04656	-0.880886	-0.921415	0.101788	-1.3277	1.09658	0.839885	0.392502
311	0.12325	0.0803925	0.845014	-0.51087	0.191471	-0.842151	-0.708683	0.0808099	-0.136265	-0.845408	0.0280734	-0.806269	0.830744	0.328777	1.88948	0.0788307	1.17688	0.842831	1.69872	0.573738	-0.0970407	-2.42312
312	0.789334	1.06733	-1.25445	-0.437686	-0.0713576	0.694085	1.22939	0.375076	-0.258965	0.791934	-0.153578	1.74058	-0.25315	-1.73038	-0.271245	0.601903	-1.09882	0.175519	0.503542	-0.415397	-0.280198	-0.19131
313	0.529324	0.138413	-1.22987	-0.000824965	-0.419966	0.0321509	0.165271	0.834859	-0.765818	0.134354	-0.588124	0.621384	0.27768	-0.793423	-0.357165	-0.400157	-0.832483	0.835814	0.484971	-0.159863	-0.0637833	-1.08439
Xcan, canonical variates derived from the dataset of IgG N-glycome in the whole sample.
Ycan, canonical variates derived from the dataset of insulin resistance related metabolic and inflammatory markers in the whole sample.
The numbering of canonical variates represents the dimensions in the canonical correlation analysis.

## Sheet: Supplementary_Table_S6
Supplementary Table S6. Canonical variates in each dimension of canonical correlation analysis between IgG N-glycans and inflammatory markers in insulin sensitive group.
Samples	Xcan1	Xcan2	Xcan3	Xcan4	Ycan1	Ycan2	Ycan3	Ycan4
1	0.682109	0.23905	1.05672	-0.503121	0.643791	0.443727	-0.85721	0.0869147
2	-0.580954	-0.0557319	0.306867	-0.949104	-0.22643	-1.91815	0.538062	-0.119568
3	-0.178165	-0.00955669	0.121784	0.964478	0.452539	0.430752	-0.519807	-0.642787
4	0.681158	-0.284693	1.18023	-0.569118	1.15768	0.104003	-0.119861	-0.0602981
5	-0.119064	0.175545	-0.855415	0.287072	0.754406	0.792417	-0.175494	0.362832
6	-0.0255383	-0.931716	0.931348	0.706387	-0.447847	-0.202186	0.293662	-0.583874
7	0.143084	0.552379	0.706984	0.441489	0.703601	-0.795999	0.785803	-0.0266526
8	1.33144	3.26662	-2.1405	-0.860087	0.714939	0.660085	-1.88801	0.318167
9	-0.712731	-0.470941	-1.23598	-0.0899134	-0.48668	0.230465	-0.838049	-0.691922
10	-0.739491	-1.32447	0.313286	-0.559968	1.33542	-0.3524	0.450743	-0.617718
11	-0.299549	-0.699481	0.263292	-0.800507	1.53993	-0.935127	-0.820929	-0.254725
12	-0.575977	-0.870315	-1.1656	0.924436	-0.806711	-0.558534	-1.6038	2.08295
13	1.14454	-1.54182	0.616311	-1.45917	1.04586	-2.00522	-0.646	0.238025
14	-1.69115	-1.03173	-1.01012	-0.875755	-2.0596	-1.64823	-1.03768	-1.51905
15	0.594798	1.31549	-1.12851	-0.513444	0.118906	0.310495	-0.119951	-0.331516
16	-0.90511	-0.105313	1.38192	-0.231297	-0.334727	-0.832663	1.42286	-1.07553
17	0.89547	0.522627	0.978113	2.12423	0.405707	0.897616	-0.646099	-0.0279929
18	-1.41405	-0.239961	-0.47222	0.102855	-2.91087	0.292779	0.733023	3.58546
19	-0.924531	0.92475	-0.166774	-1.20416	-1.16779	0.774838	-0.608555	-0.394967
20	0.275113	0.904003	0.619025	1.35501	-0.083673	-0.328528	1.71089	-0.535317
21	1.33027	-2.51313	-1.25468	1.56425	0.587457	-1.60891	-0.145212	-0.00838317
22	-0.838681	1.25123	-1.41687	-0.560555	0.41791	0.182543	0.019426	-0.207473
23	0.422796	1.29758	0.669087	-0.0240586	-0.504875	1.79898	-0.404457	0.630898
24	-0.622949	-0.19996	0.397811	1.24846	-1.31471	-1.01409	-0.527206	-1.26197
25	1.48604	-1.37801	-0.531433	0.0727006	1.06878	0.467118	-0.685561	0.701421
26	-0.540831	0.533447	0.963201	-0.343216	-1.54702	-0.605252	-0.715619	1.82645
27	-0.411989	0.0703348	-0.370165	1.09431	0.945755	0.128139	-0.669423	-0.215169
28	1.02205	-1.53398	0.968823	0.532156	0.846604	-0.430834	0.154474	-0.760587
29	3.51241	-0.0575319	-0.558717	-0.375348	0.89414	-1.98866	-0.88264	-0.0613808
30	-2.6301	-0.307225	-0.5364	1.85206	-2.5361	0.0645862	-0.786013	1.2087
31	-0.881282	0.319115	-0.470806	-0.0513348	-1.18155	-0.771897	-0.665545	-0.187727
32	-0.123666	0.646021	-0.960084	0.551543	1.16646	-0.510988	-1.47191	1.06633
33	-0.636626	-0.129976	0.472773	-0.577999	-1.37137	1.2091	0.5717	-0.840147
34	-0.301688	-0.119427	0.948517	-0.57688	0.338156	-0.182816	0.783154	1.78469
35	-0.692424	0.13161	0.405606	-0.419392	0.194082	0.489788	0.404951	0.733342
36	0.298787	-0.436086	1.18854	1.84123	-0.105319	0.0672007	1.16845	0.848542
37	1.52879	0.734405	-1.60332	3.18487	0.889762	0.247741	0.164729	1.00617
38	-0.380908	1.48435	-0.415177	0.684448	0.610489	0.513203	0.453369	-0.884388
39	0.160893	1.33786	1.99557	-1.42672	-0.392127	0.271138	1.39827	-0.171387
40	0.0470726	-0.00383532	0.185518	1.83297	0.658158	0.40759	-1.31657	0.736599
41	-0.117022	0.292513	1.08105	-0.666486	0.303155	-1.68165	0.0846136	0.405472
42	1.9105	0.92234	-0.260784	0.294502	1.19798	1.92018	0.6104	-0.829665
43	0.75844	1.08582	-1.50532	-0.134318	0.827968	3.08867	-1.39005	0.458916
44	-0.0816203	0.871523	-0.280178	1.27415	1.26654	0.19251	0.208483	0.337143
45	-0.242271	1.28075	1.05996	-0.674613	-0.893259	2.19865	-1.18364	-0.771582
46	0.478409	-0.078653	1.45767	-0.00362597	-0.159134	0.0159176	0.699143	-0.00294466
47	-0.974145	-0.0538398	-0.620774	0.299583	-1.43704	0.385026	-0.173695	-1.08677
48	-1.66612	-0.402597	-0.782848	0.782717	-0.698347	-0.322795	-2.39689	1.3952
49	-0.0446106	0.287055	0.647473	0.898445	-2.34915	-0.26297	-0.145548	1.1965
50	1.69929	1.11487	0.771109	0.200452	1.62471	0.510797	2.8472	3.09941
51	0.181403	1.45687	-0.712383	-1.43878	1.02189	1.65577	1.28271	-0.548466
52	0.926212	0.666965	0.139141	0.0375083	-0.32599	1.6557	-0.122147	-1.28037
53	-0.948355	0.874144	0.380506	-0.74762	0.345966	0.8672	0.567196	-0.823266
54	0.160177	2.2814	0.280257	0.063702	-0.153	0.691347	-0.186262	-1.13928
55	-0.437892	0.106986	0.627564	-1.06839	0.0110389	1.17877	-1.00705	-1.09796
56	0.0411133	0.542294	1.8655	0.461031	0.426697	-0.812169	0.738878	-0.712718
57	-0.956531	-0.639661	0.947156	1.43884	-0.174568	-0.393682	1.64262	0.869251
58	1.48196	-1.08734	-0.826105	0.440542	0.930016	-2.19652	-0.265735	-0.828595
59	-0.369596	-0.873639	-0.0831199	-1.59443	0.0480603	-0.0848432	0.623046	-0.259095
60	0.0732475	-0.761409	0.199247	-1.58032	0.0707952	-0.275527	0.0835549	-0.337824
61	-0.978392	-0.096634	-0.481169	0.266305	0.69612	0.669859	-0.50112	0.470951
62	-0.6522	-0.77019	0.450082	0.388024	-1.29611	0.216008	3.87861	-0.205495
63	1.73087	-1.16278	-0.65872	0.426375	0.351811	0.327135	-0.209342	-0.132679
64	1.20327	-1.66908	-0.627159	-2.0443	0.689936	-0.667414	-0.0397078	-0.702889
65	0.335542	0.368838	-0.691788	-0.827675	0.577686	0.040018	-0.457644	0.361871
66	-0.0872217	-0.802814	0.629418	-0.00176178	-0.43898	-1.70474	0.213415	-1.24444
67	-0.116304	-0.8328	0.0939301	-0.319019	0.0995733	-0.259127	1.02152	-1.05254
68	-0.502183	0.534071	-1.5543	-0.712588	-0.675414	-0.244845	0.723198	-0.312288
69	-0.162088	-2.19804	-3.11885	-0.417848	0.592606	-1.75863	-1.00028	0.498804
70	-0.437787	-0.0128609	-1.22828	-0.631082	-1.09822	0.377462	-0.469898	-1.73507
71	-0.895109	-0.121828	-0.813619	-1.17211	-1.26461	0.437453	0.562211	-0.583687
72	-1.22412	0.0440945	-0.767743	-0.864994	-1.61156	0.0799902	-0.0847765	-1.0514
73	-0.499793	-0.636913	1.78037	0.0271177	0.0485695	-0.134382	0.584324	-0.141314
74	1.954	-1.50364	1.03154	-1.58769	0.690433	0.194728	-0.083725	0.536653
75	-0.870425	-0.487336	1.19261	0.794562	0.740691	0.00229743	0.444412	1.51321
Xcan, canonical variates derived from the dataset of IgG N-glycome in insulin sensitive group.
Ycan, canonical variates derived from the dataset of insulin resistance related metabolic and inflammatory markers in insulin sensitive group.
The numbering of canonical variates represents the dimensions in the canonical correlation analysis.

## Sheet: Supplementary_Table_S7
Supplementary Table S7. Canonical loadings in each dimension of canonical correlation analysis between IgG N-glycans and inflammatory markers in insulin sensitive group.
Variables	Canonical loadings in dimension 1	Canonical loadings in dimension 2	Canonical loadings in dimension 3	Canonical loadings in dimension 4
FA1	-0.53809	0.31869	0.25449	0.274793
A2	-0.288842	0.532407	-0.0499046	0.415452
M5	-0.376364	-0.15121	0.0147066	0.316517
FA2[6]G1	-0.344056	0.0744439	0.0347881	0.228759
FA2[6]BG1	-0.449154	0.0375095	0.271089	-0.277285
A2BG2	-0.0030976	0.0743023	-0.218594	0.28621
FA2G1S1	-0.113688	0.287726	0.406601	-0.225742
A2G2S1	0.405044	-0.264632	-0.335199	0.011961
FA2G2S1	-0.43575	-0.127883	-0.273151	-0.318783
FA2BG2S1	0.157684	0.0247702	0.217363	0.301634
A2G2S2	0.552863	-0.502949	-0.189971	-0.0367537
FA2G2S2	0.31174	-0.369391	-0.0855321	-0.06971
TNF-α	-0.592675	0.56304	-0.456895	0.35067
IL-6	0.67376	-0.246916	-0.483185	0.50161
CRP	0.4602	0.849807	0.225509	-0.123246
Adiponectin	-0.15474	0.166157	-0.66038	-0.715784
F, a core fucose; Ax, number (x) of antenna; B, bisecting GlcNac β (1-4) linked to β (1-3) mannose; M5, five mannose residues; Sx, number (x) of sialic acids linked to galactose.
Gx, number (x) of β (1-4)-linked galactose on anternna; [3]G1, galactose on the antenna of the α (1-3)-linked mannose; [6]G1, galactose on the antenna of the α (1-6)-linked mannose.
TNF-α, tumour necrosis factor; IL-6, interleukin-6; CRP, C-reactive protein.

## Sheet: Supplementary_Table_S8
Supplementary Table S8. Canonical variates in each dimension of canonical correlation analysis between IgG N-glycans and inflammatory markers in mild insulin resistance group.
Samples	Xcan1	Xcan2	Xcan3	Xcan4	Ycan1	Ycan2	Ycan3	Ycan4
1	-1.51886	0.74004	0.0518467	1.22583	-2.22314	0.548975	-1.37007	-0.871635
2	0.918406	0.961468	-2.36864	-1.2185	0.346211	-0.454703	-0.50554	-0.563766
3	-5.30316	2.7116	0.433642	2.19597	-3.11099	2.15254	1.01084	1.24779
4	-0.649576	0.423012	-1.75079	-0.341648	-0.0842455	0.323954	-1.0978	-0.342893
5	-0.00994045	-0.606264	-3.28267	1.63985	0.0446543	-1.75031	0.875398	-0.626605
6	0.119321	0.679082	0.262279	1.78466	-2.22343	2.96707	1.90377	3.40385
7	-1.49585	-0.328267	0.188572	-1.39348	-1.49398	-1.24721	1.39309	-0.91007
8	-1.16114	-1.28264	1.29912	-1.00052	-1.12544	-2.23248	3.67566	0.785231
9	0.784186	3.03828	0.00373877	-1.20383	3.07423	3.41662	2.60119	-3.14394
10	0.32127	0.2751	0.00187848	-0.00171922	0.416367	-0.238285	-0.532221	-0.326698
11	0.843303	0.0585057	1.00412	-0.921676	-0.0508011	0.457521	-0.520196	0.186086
12	-1.8324	-0.356863	-0.587045	-1.0919	-0.174068	-0.60801	-0.20797	-0.785371
13	0.483985	0.330342	1.02343	-0.600167	0.0209694	0.719513	-0.617366	-0.30178
14	0.403939	0.989591	-0.154332	-0.728622	0.610106	-0.0927794	-0.528083	0.216475
15	-0.289447	-0.0211116	0.6574	0.160305	-0.0219494	0.155296	-0.369666	0.103516
16	-0.504897	-0.291723	0.701504	0.185268	0.33138	0.252872	-0.0833823	0.408928
17	0.227538	0.573732	-1.17567	-1.39164	0.0675823	0.149484	-1.14984	0.618709
18	-0.891678	0.715213	-1.49143	-1.37391	-0.347629	0.210614	-1.11554	-0.510578
19	1.21041	-0.506355	-0.771488	-0.21257	0.615959	0.910802	-0.748883	-0.216117
20	-1.0464	-0.313014	1.01824	-1.15742	-0.27773	-0.313436	-0.247292	-0.220444
21	0.0131279	0.500282	0.501749	-0.28247	-0.048303	-0.565685	1.62671	1.01098
22	-0.220622	1.23253	-0.572218	0.222813	-0.125911	0.0965012	0.93482	0.625405
23	0.238373	0.957302	0.0279897	-0.217538	0.765329	-0.518667	0.762578	0.850165
24	-1.29769	-0.844421	0.733874	-1.93727	-2.92753	-0.18172	-0.790364	0.0328205
25	-0.945669	1.3502	0.0417581	-0.788251	0.519562	-0.128654	0.083677	0.00699573
26	-0.0987822	0.359357	1.91689	-0.0219215	-0.254584	0.66965	-0.542223	0.128217
27	-0.114345	-0.744053	-1.354	0.882947	0.242819	-1.04164	0.417251	-0.393254
28	-0.477233	-0.387478	-0.71012	-0.963838	-0.864425	-1.115	1.04591	-1.00296
29	-0.0206951	0.973673	0.581212	0.685285	0.415607	-0.15996	0.401093	0.125278
30	1.23485	-0.114214	0.522427	-0.929977	0.837458	-0.213587	-0.190836	-0.0866156
31	-0.707067	-1.15395	-0.371865	-1.2872	-0.322292	-0.863545	0.0265327	-0.0972426
32	-0.723936	0.642594	0.604889	-0.559098	-0.226336	0.53358	0.128023	0.15811
33	-0.0670474	0.0209254	-0.0332466	0.337434	-1.59057	-1.74509	4.20446	0.604895
34	-0.124075	0.825425	-0.647985	1.85435	0.00731925	1.3163	0.163759	0.706436
35	-0.371165	-0.278857	-0.240863	-0.500957	-0.0189975	0.439855	-0.373568	0.0706101
36	-0.968405	0.123347	-0.926618	-0.0654262	-0.376227	0.317292	-0.681916	0.50163
37	0.0539875	-1.80606	1.08285	0.965281	-0.292647	-1.34701	1.85605	-0.472417
38	0.012686	0.510048	1.44761	-0.0156993	0.616533	-0.0151879	-0.679134	-0.578727
39	-0.783497	-0.16419	-0.131283	1.26724	-2.31559	1.04282	-0.563678	-1.36327
40	-0.819368	-1.03444	0.353215	1.21605	0.655407	-0.120893	-0.647419	-0.55268
41	0.410998	-0.479474	1.24329	0.492586	0.67471	-0.290223	-0.599625	-0.824714
42	-1.71138	-1.05353	0.970627	0.119111	-0.371655	-1.63979	0.436663	-0.0290289
43	1.01177	0.291668	-2.48431	2.25528	0.605951	-0.350261	-1.41156	0.173373
44	-1.87459	-1.34888	-0.209336	-1.09739	0.596478	-0.0515857	0.056964	0.122287
45	0.551846	-0.653409	0.0876752	-0.0920635	-3.44656	3.26615	1.09312	1.92507
46	0.890223	0.381521	0.219552	0.384367	1.30117	2.87427	2.96932	-5.24651
47	0.40551	1.25959	0.228489	-1.33674	2.67125	4.31522	3.75578	-2.46163
48	-3.28143	-1.51148	-2.57142	0.193412	-1.15831	-1.8445	-0.851092	1.46476
49	0.532689	0.751669	-0.790315	-0.253774	-1.91136	1.19892	0.0327752	-0.00182301
50	-0.600993	-0.269117	-0.807332	0.535336	-0.178024	-0.0831423	-0.754486	0.0965539
51	1.25508	0.282766	0.324289	1.89826	0.168029	-0.112534	-0.894069	0.163203
52	-0.0128407	0.133859	0.592001	0.717786	0.0884139	-0.416722	-0.91865	-0.0136886
53	1.26717	-0.38744	0.570488	-0.256556	0.82489	-0.185036	0.68566	0.496606
54	0.223386	-0.95211	-0.272669	-0.171029	-0.139556	-0.486543	-1.24866	-0.270131
55	-0.179521	-0.487164	-0.306466	-0.29497	1.10774	0.7542	0.12978	1.83889
56	-0.183902	-0.837533	0.100534	0.949569	0.383667	0.823502	-0.341971	0.505058
57	0.480225	0.493463	-1.55204	0.878801	-0.418827	0.531385	-0.423699	0.413237
58	0.936404	1.37053	-0.659916	-0.197175	-1.76826	0.93549	-0.476202	-0.851474
59	0.380785	-0.76723	-0.717029	1.56203	0.343013	-0.500916	0.0634754	0.287809
60	1.36386	-1.1992	-0.850618	-0.991566	0.122509	-0.0602376	-0.344231	-0.547721
61	1.86785	0.0244058	0.781167	1.22806	4.79801	0.798695	1.71018	5.08732
62	-1.76066	-1.76225	1.27401	-1.84865	-0.638884	0.182978	-1.77313	-1.01923
63	0.395407	-0.207216	-0.147261	-0.731408	0.862257	0.779481	-0.940239	0.191356
64	-0.24363	-0.215488	0.143352	-0.369226	-0.371557	0.364992	-0.772213	-0.405947
65	1.04214	0.589306	1.03649	1.69434	1.34811	0.0966781	-0.53888	0.725649
66	1.15885	0.106986	-0.115413	0.875328	0.201216	-0.152595	-0.950381	-0.514028
67	0.16861	-0.317541	0.930228	-0.384544	-0.469988	0.664093	-0.100655	-0.20674
68	0.178998	-1.76321	1.01336	-0.155654	-0.0666493	-2.56146	2.34006	-0.866476
69	-0.323596	-1.35233	0.112037	0.556445	0.0334798	0.0956258	-0.260356	-0.923861
70	0.774927	0.868893	0.609902	-0.21413	0.857745	0.137182	-0.858369	-0.135358
71	-0.873688	-0.340956	-0.706248	1.11115	0.60077	0.214784	-0.0205183	0.281095
72	1.71286	-1.06592	-0.342471	1.09072	0.485226	-1.1922	0.455841	-0.486314
73	0.512003	0.333337	-0.998749	-0.343239	-0.238311	-2.00761	1.78881	0.800695
74	0.591857	-0.795036	0.912934	0.715585	0.461466	-0.552599	-0.408994	0.0408678
75	0.122932	0.606211	0.405484	1.21495	0.306168	0.02591	-0.107575	-0.490628
76	-0.720333	-2.16096	-0.640247	0.647436	-0.156657	-1.96972	0.537281	-0.522845
77	0.336806	-1.37678	-0.734343	-0.136318	0.00120205	-0.174555	-0.632811	-0.808565
78	-0.776768	0.298952	0.149502	1.30351	0.222863	-0.345336	-0.181312	-0.144771
79	1.41544	-0.22615	-0.527805	-1.37796	0.350726	-0.830112	-1.23319	1.15436
80	-0.0114942	0.22185	-0.0819456	0.423164	-0.03734	0.809244	-0.966916	-0.633983
81	0.114508	-0.588411	-0.878024	0.579779	-0.713936	0.818077	-0.289473	-0.311677
82	0.572717	0.222919	-0.831889	0.671179	0.617598	-0.101722	-0.414469	0.214495
83	0.135707	-1.68814	1.19413	-1.20934	0.505633	-0.268375	0.289668	-0.750425
84	0.430865	-1.30631	1.32438	0.56283	0.243664	-0.0776419	-0.442303	-0.192505
85	0.185902	-0.0914305	-1.52996	-1.09125	0.0519248	-0.0623083	-0.899925	-0.688131
86	-1.50507	-0.242994	0.974549	0.406946	-1.87808	0.24218	0.630229	-0.271613
87	-0.0337784	-0.106171	-0.592704	0.255751	0.54645	-0.0141194	-0.787628	-0.23351
88	0.627725	-0.289252	0.942254	-0.225861	0.175783	-1.56622	0.572176	-0.309826
89	0.603987	1.23294	-1.13329	0.948043	0.384052	-0.299644	-0.0968973	0.0918183
90	0.719124	-0.644267	0.908992	0.934129	-0.344326	-0.0706347	0.712841	0.193375
91	-0.0297283	0.615238	0.523804	0.466631	0.0832844	0.781621	-0.166567	0.0847256
92	0.101528	-2.26088	-0.111951	0.28543	-0.814225	-0.0193045	1.36156	0.0800927
93	-0.931672	0.364645	0.0625187	0.550093	0.65111	-0.180658	-0.647009	-0.627143
94	1.3503	0.254417	-2.30408	0.300656	0.313659	-0.55559	-1.25817	0.269748
95	0.455448	1.31316	0.228858	-0.110989	0.106668	-0.885742	0.678014	-0.150243
96	0.640535	-0.953158	1.19666	0.460617	0.694337	0.316421	-0.53752	-0.472268
97	0.858659	-0.642741	-1.45329	0.102731	-0.25783	-0.632098	0.649814	0.0505487
98	0.250288	-1.20678	1.16829	-0.532514	0.158405	-1.43001	0.543705	0.16817
99	0.489138	-0.664512	-0.559437	0.879408	0.0937217	-0.399914	-0.520967	-0.541806
100	-0.212272	-1.09506	1.19474	-0.0163147	0.898892	0.255279	-0.444704	-0.499272
101	-2.28049	0.824078	1.89305	1.52897	-0.681669	-1.49572	-0.155359	0.112315
102	0.101146	-0.469733	-1.38824	0.493397	0.207473	0.00455933	-0.113235	-0.87076
103	0.655966	0.235092	-0.490538	0.328043	0.0511771	-0.341675	-0.269083	-0.809229
104	-0.542136	-0.560807	0.853435	0.898643	-0.056897	-0.00659001	-0.332409	0.90611
105	-0.439927	-0.256953	-0.628821	1.09816	0.458333	-0.246731	-0.64013	-0.846654
106	0.310876	-1.35247	0.178933	0.597489	0.556068	-0.496431	-1.01477	0.741103
107	0.0351873	1.37948	-0.602255	0.315606	-0.0733616	0.667166	-1.2067	0.714409
108	0.731371	1.76623	1.16561	0.444427	1.19481	0.0295358	0.437415	0.974752
109	0.4768	0.332022	0.896717	0.876072	0.605206	-0.689979	-0.268046	-0.780171
110	0.306475	-0.226807	0.872677	2.03151	0.597207	-0.464186	0.0806078	-0.294784
111	0.337396	-1.92904	-0.330244	-0.99251	0.768645	-0.075622	-0.540733	0.0533581
112	0.584185	0.613702	-0.717962	1.15639	0.337903	-0.361439	-1.3696	-0.383447
113	0.993917	1.23527	0.427319	1.58732	0.115976	-0.326868	-0.485261	0.528588
114	0.0705605	-0.0322174	0.518848	1.74152	0.0642906	-0.52788	-0.867991	-0.0477162
115	-1.84848	-2.23512	-1.80572	-0.215498	0.917467	0.645488	0.305337	0.775281
116	-0.29574	0.119233	0.26409	-0.103059	0.223919	0.0558663	-0.0607289	1.55381
117	-0.774711	0.53893	0.857753	0.337287	-0.658626	0.21206	-0.256367	-0.507059
118	-0.836989	0.3103	0.449394	-0.02037	-1.93801	0.620465	0.33054	-0.176589
119	-0.206694	0.457753	-0.994479	0.407784	-0.122095	0.619779	-0.146095	0.966077
120	-2.11904	1.47852	-0.704872	0.475109	-0.419191	0.987793	0.253016	0.989523
121	0.684594	0.774474	-0.176939	-0.976689	-0.0756891	0.371082	0.0323971	0.137705
122	1.03925	1.74172	0.265824	0.664635	0.658605	-0.300191	0.498553	0.733213
123	-0.510595	0.314817	-0.406724	0.329388	0.124263	0.912974	-0.0937447	1.288
124	0.532756	0.0219417	-1.64331	-0.47688	-0.352412	0.413382	0.0232622	1.08539
125	-2.17775	-1.24872	0.279724	-1.99207	0.298044	0.0596618	-0.200498	0.189548
126	-0.221495	0.911294	0.67895	0.113573	-1.10074	0.378357	0.412517	0.803882
127	-0.162837	0.332752	-0.879277	-0.6394	0.531442	-0.393417	-0.370526	-0.00466836
128	-0.099701	1.92012	0.0620636	-0.828702	-0.484992	-0.43924	0.0334391	-0.537202
129	-1.08093	0.233568	0.164905	-0.299172	-2.10601	1.30636	0.441608	0.714355
130	-0.122709	1.02118	0.345429	-1.3415	0.961935	-0.163557	-0.691157	-0.482456
131	0.661731	1.21293	1.29056	-1.37993	0.347439	-0.155087	-0.309792	-0.203361
132	1.26379	1.20434	0.861695	-0.735324	-0.399619	-0.25037	-0.0650866	-0.947062
133	-0.218161	0.481896	-1.23439	-0.997553	0.604571	-0.149546	-0.428317	-0.498245
134	1.22129	0.671976	0.0844257	-0.583425	-0.000785501	0.622501	-0.343249	-0.218768
135	-0.0665984	2.0829	-1.83518	-1.89325	0.303878	-0.327045	-0.676853	-0.277088
136	0.363671	0.144667	1.44676	0.287997	0.732221	-0.0209064	-0.135424	0.639763
137	-0.385546	-1.34593	-0.477154	-1.69886	0.0768183	-0.362605	0.244181	0.196685
138	0.552468	2.23685	0.47147	-2.60764	-0.0886009	0.739496	-0.044746	0.327168
139	0.295754	0.314385	0.278559	-0.664308	-0.207803	-0.801355	-0.352787	-0.375593
140	0.591032	0.980845	-0.267628	-2.71097	0.530539	-0.641395	-0.564219	-0.0744949
141	0.270899	0.0232304	-0.0966319	-0.911154	0.970402	-0.259482	-1.44725	-0.227838
142	0.288535	-0.86399	-0.416413	0.511655	0.198123	-0.849705	0.478915	0.365352
143	3.4601	-3.05887	-0.284162	-0.89771	0.91069	0.029738	-0.651789	0.219677
144	-0.958202	1.04991	-0.57671	-0.0317392	-2.02064	0.469389	0.0275455	-1.13653
145	0.583419	-1.51939	2.20707	-0.684089	-0.476556	-3.18559	2.90329	-1.54745
146	-0.215708	-0.0625546	1.13067	0.185972	0.463853	0.131553	0.762752	0.682161
147	0.831545	0.877803	2.00663	0.575257	-0.235384	-0.257702	0.893897	0.0395489
148	-0.153268	0.0275322	0.514346	-0.0332778	-0.119565	0.622298	-0.933629	-0.856958
149	1.55319	0.153589	0.966839	-1.29722	1.03553	0.548755	1.43515	2.5528
150	-0.912318	0.753327	0.282724	-2.36594	-1.75306	1.29698	-0.646509	-1.25121
151	0.145281	0.147334	2.36279	0.412316	-0.222759	0.165508	-0.0674177	0.291509
152	0.475545	-0.282048	-0.108545	1.44402	0.492566	1.16194	0.098879	2.31056
153	0.721495	-0.95773	-2.64823	-0.208123	0.605809	-0.0742519	-0.593655	-0.407968
154	-0.508937	0.0954233	0.183164	-0.89806	-1.10776	0.547823	-0.034195	-0.0446282
155	0.318565	-0.0845672	0.0480083	0.413067	0.104458	-0.594096	0.157948	0.0229324
Xcan, canonical variates derived from the dataset of IgG N-glycome in mild insulin resistance group.
Ycan, canonical variates derived from the dataset of insulin resistance related inflammatory markers in mild insulin resistance group.
The numbering of canonical variates represents the dimensions in the canonical correlation analysis.

## Sheet: Supplementary_Table_S9
Supplementary Table S9. Canonical loadings in each dimension of canonical correlation analysis between IgG N-glycans and inflammatory markers in mild insulin resistance group.
Variables	Canonical loadings in dimension 1	Canonical loadings in dimension 2	Canonical loadings in dimension 3	Canonical loadings in dimension 4
FA1	-0.272615	0.131404	0.0854102	0.350596
A2	0.0121023	-0.105835	0.0859035	0.421356
M5	0.066868	-0.0218578	0.609468	-0.0731796
FA2[6]G1	0.206678	0.16263	0.126697	0.289903
FA2[6]BG1	0.146766	0.0436117	0.505834	0.219374
A2BG2	-0.257544	-0.24258	0.115525	0.401728
FA2G1S1	-0.184835	-0.313413	0.150535	0.241376
A2G2S1	-0.372775	0.107837	-0.19327	-0.346021
FA2G2S1	-0.0507827	0.424909	0.18137	-0.465492
FA2BG2S1	0.430291	-0.320613	-0.0094048	-0.0845302
A2G2S2	-0.222292	-0.34746	-0.0573952	-0.619762
FA2G2S2	0.360169	-0.0402664	-0.204483	-0.44706
TNF-α	-0.781333	0.121958	-0.254304	-0.556753
IL-6	0.555507	-0.444359	-0.533944	-0.457013
CRP	0.350398	0.576564	0.479886	-0.560807
Adiponectin	0.120639	0.625565	-0.770084	0.0329407
F, a core fucose; Ax, number (x) of antenna; B, bisecting GlcNac β (1-4) linked to β (1-3) mannose; M5, five mannose residues; Sx, number (x) of sialic acids linked to galactose.
Gx, number (x) of β (1-4)-linked galactose on anternna; [3]G1, galactose on the antenna of the α (1-3)-linked mannose; [6]G1, galactose on the antenna of the α (1-6)-linked mannose.
TNF-α, tumour necrosis factor; IL-6, interleukin-6; CRP, C-reactive protein.

## Sheet: Supplementary_Table_S10
Supplementary Table S10. Canonical variates in each dimension of canonical correlation analysis between IgG N-glycans and inflammatory markers in severe insulin resistance group.
Samples	Xcan1	Xcan2	Xcan3	Xcan4	Ycan1	Ycan2	Ycan3	Ycan4
1	-0.604092	-0.296649	-1.10136	0.850579	1.06374	0.0497951	0.184392	0.565398
2	0.564343	0.929914	-2.3015	-0.515921	1.15661	-1.66833	1.18226	0.690184
3	-0.689985	1.06949	0.514766	1.16404	-0.463152	0.756988	0.835393	0.248915
4	-0.164054	-1.2412	-0.172498	0.514845	-1.2489	1.52296	0.692796	0.0421939
5	0.123841	-1.85133	-1.40125	0.769299	0.399191	0.536313	-1.02413	1.68727
6	1.94205	0.53497	2.02502	0.214267	2.89617	-0.853508	0.272879	0.953949
7	-1.01854	0.0644504	0.362292	1.92292	-0.351649	0.794509	1.35032	2.4806
8	-0.366864	0.102746	0.841466	-0.12463	-0.470733	0.643195	0.430288	-0.0545505
9	-0.0731635	-0.561987	1.15992	1.53043	-0.533893	0.558809	0.0023983	-0.41278
10	0.271788	1.01021	0.2136	0.872144	-0.466706	0.417291	0.331484	-0.966861
11	-0.0802225	-0.446104	-0.0429933	0.304728	-0.698573	0.748628	0.29871	0.434064
12	0.470284	-0.826783	0.277341	-0.888244	-0.188277	-1.0702	2.40589	-0.140911
13	2.48379	0.917319	1.52444	0.703684	0.335051	0.817255	-0.345855	0.841864
14	-0.706247	-0.619806	-0.196189	0.817669	-0.151914	0.287162	-0.120062	-0.835916
15	0.173104	-0.763309	0.588107	0.0154152	0.548225	0.135248	0.106648	1.70593
16	2.0755	-0.679139	-1.82169	-0.459738	0.546777	-0.103724	0.105338	0.0389859
17	-1.00261	0.22408	-0.182625	-0.688474	-0.148249	0.561481	0.554655	-0.971532
18	0.775308	-0.967936	0.555944	1.67521	0.662913	-1.16064	0.809773	-0.908671
19	-0.611006	-1.51124	0.961411	0.728441	1.91571	-0.279469	-0.447445	-1.19831
20	-0.360933	1.16491	0.684886	-0.354553	-0.207684	0.335169	0.406387	0.296735
21	-0.730655	0.506423	0.449425	1.82659	-0.582031	-0.696461	-2.17732	-0.275424
22	0.204682	-1.16935	0.0654483	1.8016	0.989476	-1.37134	1.75444	-0.160537
23	-0.324655	2.23649	0.0113088	-2.02578	-0.388749	0.624364	-0.593762	-0.998181
24	-0.1437	-0.460653	-0.51744	1.44555	-0.672754	1.22687	-0.706879	-0.371291
25	1.31354	1.53737	-0.501147	-0.459826	1.82535	0.596597	-0.812984	-0.92493
26	-1.18452	-1.00596	-0.264286	-0.450831	-0.554232	-1.37587	-1.13685	0.117295
27	0.22259	2.8249	-1.50471	-1.29936	1.05506	2.88724	-0.956772	0.639358
28	-0.823908	1.11152	-0.95097	-0.0661698	-1.56591	0.171763	0.64805	-1.06724
29	-0.874468	-0.833221	-0.405331	0.272522	-1.17351	-1.66	-0.968386	0.495765
30	-0.233526	-0.247187	0.254036	-1.08017	-0.534222	0.46251	0.344047	-0.107312
31	-1.15971	-0.486598	0.940685	0.116297	-0.38945	0.213206	0.188969	-1.02563
32	-1.16316	-0.2439	-0.111938	-0.881621	-0.588032	0.221724	0.529111	0.31737
33	1.0011	-1.2702	0.540329	-0.235919	-0.614813	-1.37899	-1.15347	0.0603618
34	-1.08877	-1.3094	-0.372064	1.51514	-0.458938	-0.926638	-2.05254	-1.13633
35	0.100262	0.621504	0.33342	1.43719	-0.327275	-0.104946	0.892239	-1.29439
36	-1.18359	3.70879	0.805949	0.0308598	-1.48343	1.25528	0.836019	-0.566781
37	-0.793076	0.23618	0.444304	0.681213	-0.297198	0.18545	0.57003	-1.29054
38	1.20496	-0.153813	1.20212	-0.206339	1.43061	-0.173848	-0.491349	0.504821
39	-0.2862	0.29725	0.598863	0.0827698	-0.481042	0.573493	0.215999	-0.320152
40	-0.918051	0.521599	-1.31126	0.00714788	-0.867164	0.452432	0.541067	0.979648
41	-0.939279	-1.75031	0.532618	0.260981	-1.59475	-2.33978	0.921985	2.33421
42	-1.14794	0.684074	0.168333	-0.877715	-1.19435	0.864035	0.352045	1.63157
43	0.644198	0.0690005	-0.124733	1.13233	1.60521	-0.536652	0.124562	0.193893
44	1.44263	-0.937138	1.2664	-0.461849	1.27566	-1.69071	1.34308	0.12054
45	-0.0586151	0.155736	0.527255	-0.468031	-0.1829	0.0730126	0.286515	0.783452
46	0.467647	0.20862	0.962923	-0.0527343	1.10422	0.992383	-1.57927	0.861236
47	-0.222209	-0.25364	1.18895	0.569061	-0.17813	0.41045	0.30782	-0.473736
48	0.20821	1.78598	0.747718	0.554068	-0.459525	0.659973	0.184141	-0.0820845
49	-0.621963	-0.648513	0.404522	-0.724929	-0.396696	0.151976	0.410612	-0.422151
50	-1.18643	-0.604332	0.327045	-0.255737	-0.478104	-0.234486	0.965947	-0.71187
51	0.947761	-0.093762	1.6032	-0.782174	1.0206	-0.104335	1.13941	1.27529
52	-1.25586	-0.449695	-0.320219	-0.685248	-0.33607	0.180664	0.501781	-0.798104
53	-1.04356	-0.870284	-0.459213	-0.734095	-0.552393	0.315231	0.276622	0.369405
54	-0.482864	0.0658664	-0.580364	-0.959134	-0.119648	0.559483	0.947878	-1.04817
55	-1.21566	0.301444	-0.370375	1.0733	-0.586201	-2.07335	-0.476401	-0.937698
56	-0.945126	-0.0348898	-0.0403204	-1.38951	-1.01913	-1.24748	-1.15851	0.515388
57	1.53687	-0.48537	-0.8006	0.058223	1.77966	0.530835	-0.311902	-0.139954
58	1.00785	-0.246448	1.51642	-1.18117	1.34539	-1.04279	-0.360951	-0.0908878
59	0.366657	-0.629746	0.135946	-1.25623	-1.04372	1.77807	-1.27755	-1.88275
60	-0.508681	1.66323	0.232716	0.60227	0.15179	1.02244	-0.982255	1.52688
61	0.306408	0.614347	0.197626	-0.397703	0.497621	-0.105732	-0.267363	0.146554
62	-1.01863	-0.00799764	0.554753	-0.820899	-0.996107	1.19858	-0.892287	1.70175
63	0.287788	0.735571	0.354908	-0.222846	-0.599734	1.25694	-0.78958	-0.102169
64	-0.142898	-0.0713029	0.261321	0.663024	-0.456407	0.589837	0.956628	0.386411
65	0.194182	-0.0141865	-1.18994	-1.32297	-0.642444	-1.72517	-0.809525	-0.4732
66	-0.121194	-1.12165	0.18341	0.911073	-1.76206	-1.88118	0.615792	3.34918
67	-1.41583	-0.173711	-0.284815	-1.12403	-0.711297	-1.5366	-1.00092	-0.358901
68	2.33152	0.0749255	-0.593236	-0.730737	1.3348	0.15852	-0.325507	-0.165636
69	2.89958	-0.689393	-1.14545	0.783981	1.54583	-0.412946	-0.0352482	0.205454
70	0.821588	2.54503	-1.99371	4.13348	0.0991092	1.54757	-0.808561	1.4682
71	0.00685329	-0.0578176	0.354456	-0.893595	-0.235793	-0.33161	0.699677	-1.8947
72	0.543706	-0.0764022	1.07618	-1.48919	1.49706	0.147346	1.87343	-0.439136
73	-1.79146	0.0335816	0.540171	-0.431372	-0.847273	1.2676	0.36667	1.03726
74	-0.774869	0.663235	-0.0926376	-0.505093	-0.724454	-1.17748	-1.32788	-0.119936
75	-0.198004	-1.19527	-0.0522144	0.342289	-0.679571	-1.67628	-0.780619	-0.573751
76	0.704291	-0.20781	0.894872	-0.835824	-0.518415	0.15656	0.647155	-1.05133
77	0.710941	0.632738	-0.432209	-0.728306	-0.138855	0.789725	0.972328	-0.618822
78	2.24443	-0.638064	0.350496	-0.798173	2.3777	0.982555	0.538185	-0.844136
79	1.13672	0.745043	-0.515454	0.20035	2.13341	-0.566484	-0.0935804	0.294657
80	-0.76658	-0.580286	-1.00172	-0.176586	-0.394384	-0.165852	1.17644	-1.39818
81	-0.233526	-0.247187	0.254036	-1.08017	-0.329098	-0.253667	0.18187	-0.914125
82	-0.0946189	-0.76179	-4.46769	-0.657058	1.1778	0.150641	-3.75395	0.765555
83	1.0345	-0.805778	-2.3672	-0.804303	-0.684759	-0.893633	-2.26049	-1.49788
Xcan, canonical variates derived from the dataset of IgG N-glycome in severe insulin resistance group.
Ycan, canonical variates derived from the dataset of insulin resistance related inflammatory markers in severe insulin resistance group.
The numbering of canonical variates represents the dimensions in the canonical correlation analysis.

[truncated: 6 more sheets: Supplementary_Table_S11, Supplementary_Table_S12, Supplementary_Table_S13, Supplementary_Table_S14, Supplementary_Table_S15, Supplementary_Table_S16]
